# Supplementary material for: [13,27-Dichloro-3,6,9,17,20,23-hexa­azatetracyclo­[23.3.1.111,15.02,6]triaconta-1(29),9,11,13,15(30),16,23,25,27-nona­ene-29,30-diol-κ5 N 17,N 20,N 23,O 29,O 30]bis­(nitrato-κ2 O,O′)europium(III) nitrate methanol hemisolvate
Source: Acta Crystallogr Sect E Struct Rep Online. 2009 May 7;65(Pt 6):m614. doi: 10.1107/S1600536809013440 (PMC2969572; doi:10.1107/S1600536809013440)
Supplement: Supplementary file 1 [file e-65-0m614-sup1.cif]

##############################################################################
###                                                                        ###
###        Electronic paper (Acta Crystallographica Section E)             ###
###                                                                        ###
##############################################################################
#                                                                            #
# This CIF contains the data in a paper accepted for publication in Acta     #
# Crystallographica Section E. It conforms to the requirements of Notes      #
# for Authors for Section E, and has been peer reviewed under the auspices   #
# of the IUCr Commission on Journals.                                        #
#                                                                            #
# Full details of the Crystallographic Information File format               #
# are given in the paper "The Crystallographic Information File (CIF):       #
# a New Standard Archive File for Crystallography" by S. R. Hall, F. H.      #
# Allen and I. D. Brown [Acta Cryst. (1991), A47, 655-685].                  #
#                                                                            #
# The current version of the core CIF dictionary is obtainable from          #
# ftp://ftp.iucr.org/pub/cif_core.dic. The current version number is 2.4.    #
#                                                                            #
# Software is freely available for graphical display of the structure(s) in  #
# this CIF.  For information consult the CIF home page http://www.iucr.org/  #
# cif/home.html                                                              #
#                                                                            #
# This file may be used for bona fide research purposes within the           #
# scientific community so long as proper attribution is given to the journal # 
# article from which it was obtained.                                        #
#                                                                            #
##############################################################################
                                             
data_global
_audit_creation_method     ' SHELXL-97 and manual editing of form.cif'
_journal_data_validation_number     ?
_journal_date_recd_electronic     2009-03-13
_journal_date_accepted     2009-04-09
_journal_name_full     'Acta Crystallographica, Section E'
_journal_year     2009
_journal_volume     65
_journal_issue      6
_journal_page_first     m614
_journal_page_last     m614
_journal_paper_category     QM
_journal_coeditor_code     BI2359
_publ_contact_author_name     'Dr. Xia-Li Yue'
_publ_contact_author_address
;
Department of chemistry
Huazhong Algricultural Univeristy
Wuhan,Hubei 430070
People's Republic of China
;
_publ_contact_author_email     yxl@mail.hzau.edu.cn
_publ_contact_author_fax     ?
_publ_contact_author_phone     ?
_publ_section_title
;\
[13,27-Dichloro-3,6,9,17,20,23-hexaazatetracyclo[23.3.1.1^11,15^.0^2,6^]\
triaconta-1(29),9,11,13,15(30),16,23,25,27-nonaene-29,30-diol-\
\k^5^<i>N</i>^17^,<i>N</i>^20^,<i>N</i>^23^,<i>O</i>^29^,<i>O</i>^30^]\
bis(nitrato-\k^2^<i>O</i>,<i>O</i>')europium(III) nitrate methanol hemisolvate
;
loop_
    _publ_author_name
    _publ_author_address
    'Yue, Xia-Li'
;
Department of Chemistry
Huazhong Agricultural University
Wuhan
Hubei 430070
People's Republic of China
;
data_I
_audit_creation_method     SHELXL-97
_chemical_name_systematic
;
[13,27-Dichloro-3,6,9,17,20,23-
hexaazatetracyclo[23.3.1.1^11,15^.0^2,6^]triaconta-
1(29),9,11,13,15(30),16,23,25,27-nonaene-29,30-diol-
\k^5^<i>N</i>^17^,<i>N</i>^20^,<i>N</i>^23^,<i>O</i>^29^,<i>O</i>^30^]
bis(nitrato-\k^2^<i>O</i>,<i>O</i>')europium(III) nitrate methanol hemisolvate
;
_chemical_name_common     ?
_chemical_formula_moiety     'C24 H28 Cl2 Eu N8 O8 +, N O3 -, 0.5C H4 O'
_chemical_formula_sum     'C24.5 H30 Cl2 Eu N9 O11.5'
_chemical_formula_iupac     '[Eu (N O3)2 (C24 H28 Cl2 N6 O2)] N O3, 0.5C H4 O'
_chemical_formula_weight     857.44
_chemical_melting_point     ?
_symmetry_cell_setting     monoclinic
_symmetry_space_group_name_H-M     'C 2/c'
_symmetry_space_group_name_Hall     '-C 2yc'
loop_
    _symmetry_equiv_pos_as_xyz
    'x, y, z'
    '-x, y, -z+1/2'
    'x+1/2, y+1/2, z'
    '-x+1/2, y+1/2, -z+1/2'
    '-x, -y, -z'
    'x, -y, z-1/2'
    '-x+1/2, -y+1/2, -z'
    'x+1/2, -y+1/2, z-1/2'
_cell_length_a     23.7371(16)
_cell_length_b     14.3327(10)
_cell_length_c     19.3880(13)
_cell_angle_alpha     90.00
_cell_angle_beta     91.8040(10)
_cell_angle_gamma     90.00
_cell_volume     6592.9(8)
_cell_formula_units_Z     8
_cell_measurement_reflns_used     8071
_cell_measurement_theta_min     2.6
_cell_measurement_theta_max     27.9
_cell_measurement_temperature     293(2)
_exptl_crystal_description     block
_exptl_crystal_colour     yellow
_exptl_crystal_size_max     0.30
_exptl_crystal_size_mid     0.22
_exptl_crystal_size_min     0.20
_exptl_crystal_density_diffrn     1.728
_exptl_crystal_density_meas     ?
_exptl_crystal_density_method     'not measured'
_exptl_crystal_F_000     3432
_exptl_absorpt_coefficient_mu     2.136
_exptl_absorpt_correction_type     'multi-scan'
_exptl_absorpt_process_details     '(SADABS; Bruker, 2000)'
_exptl_absorpt_correction_T_min     0.58
_exptl_absorpt_correction_T_max     0.66
_exptl_special_details
;
;
_diffrn_ambient_temperature     293(2)
_diffrn_radiation_type     'MoK\a'
_diffrn_radiation_wavelength     0.71073
_diffrn_radiation_source     'sealed tube'
_diffrn_radiation_monochromator     'graphite'
_diffrn_measurement_device_type     'Bruker SMART CCD'
_diffrn_measurement_method     '\f and \w'
_diffrn_reflns_number     18638
_diffrn_reflns_av_R_equivalents     0.0161
_diffrn_reflns_av_sigmaI/netI     0.0185
_diffrn_reflns_theta_min     1.98
_diffrn_reflns_theta_max     26.00
_diffrn_reflns_theta_full     26.00
_diffrn_measured_fraction_theta_max     0.999
_diffrn_measured_fraction_theta_full     0.999
_diffrn_reflns_limit_h_min     -28
_diffrn_reflns_limit_h_max     29
_diffrn_reflns_limit_k_min     -13
_diffrn_reflns_limit_k_max     17
_diffrn_reflns_limit_l_min     -16
_diffrn_reflns_limit_l_max     23
_diffrn_standards_number     0
_diffrn_standards_interval_count     .
_diffrn_standards_interval_time     .
_diffrn_standards_decay_%     ?
_refine_special_details
;
Refinement of <i>F</i>^2^ against ALL reflections. The weighted <i>R</i>-factor
<i>wR</i> and goodness of fit <i>S</i> are based on <i>F</i>^2^, conventional
<i>R</i>-factors <i>R</i> are based on <i>F</i>, with <i>F</i> set to zero for
negative <i>F</i>^2^. The threshold expression of <i>F</i>^2^ >
\s(<i>F</i>^2^) is used only for calculating <i>R</i>-factors(gt) <i>etc</i>.
and is not relevant to the choice of reflections for refinement.
<i>R</i>-factors based on <i>F</i>^2^ are statistically about twice as large
as those based on <i>F</i>, and <i>R</i>- factors based on ALL data will be
even larger.
;
_reflns_number_total     6469
_reflns_number_gt     5337
_reflns_threshold_expression     I>2\s(I)
_refine_ls_structure_factor_coef     Fsqd
_refine_ls_matrix_type     full
_refine_ls_R_factor_all     0.0399
_refine_ls_R_factor_gt     0.0318
_refine_ls_wR_factor_gt     0.0831
_refine_ls_wR_factor_ref     0.0884
_refine_ls_goodness_of_fit_ref     1.024
_refine_ls_restrained_S_all     1.060
_refine_ls_number_reflns     6469
_refine_ls_number_parameters     453
_refine_ls_number_restraints     62
_refine_ls_hydrogen_treatment     mixed
_refine_ls_weighting_scheme     calc
_refine_ls_weighting_details
        'calc w=1/[\s^2^(Fo^2^)+(0.0424P)^2^+14.6115P] where P=(Fo^2^+2Fc^2^)/3'
_atom_sites_solution_hydrogens     geom
_atom_sites_solution_primary     direct
_atom_sites_solution_secondary     difmap
_refine_ls_shift/su_max     0.001
_refine_ls_shift/su_mean     0.000
_refine_diff_density_max     1.368
_refine_diff_density_min     -0.807
_refine_ls_extinction_method     none
_refine_ls_extinction_coef     ?
loop_
    _atom_type_symbol
    _atom_type_description
    _atom_type_scat_dispersion_real
    _atom_type_scat_dispersion_imag
    _atom_type_scat_source
    'C' 'C' 0.0033 0.0016
                         'International Tables Vol C Tables 4.2.6.8 and 6.1.1.4'
    'H' 'H' 0.0000 0.0000
                         'International Tables Vol C Tables 4.2.6.8 and 6.1.1.4'
    'N' 'N' 0.0061 0.0033
                         'International Tables Vol C Tables 4.2.6.8 and 6.1.1.4'
    'O' 'O' 0.0106 0.0060
                         'International Tables Vol C Tables 4.2.6.8 and 6.1.1.4'
    'Cl' 'Cl' 0.1484 0.1585
                         'International Tables Vol C Tables 4.2.6.8 and 6.1.1.4'
    'Eu' 'Eu' -0.1578 3.6682
                         'International Tables Vol C Tables 4.2.6.8 and 6.1.1.4'
_computing_data_collection     'SMART (Bruker, 2000)'
_computing_cell_refinement     'SAINT (Bruker, 2000)'
_computing_data_reduction     'SAINT (Bruker, 2000)'
_computing_structure_solution     'SHELXTL (Sheldrick, 2008)'
_computing_structure_refinement     'SHELXTL (Sheldrick, 2008)'
_computing_molecular_graphics     'SHELXTL (Sheldrick, 2008)'
_computing_publication_material     'SHELXTL (Sheldrick, 2008)'
loop_
    _atom_site_type_symbol
    _atom_site_label
    _atom_site_fract_x
    _atom_site_fract_y
    _atom_site_fract_z
    _atom_site_U_iso_or_equiv
    _atom_site_adp_type
    _atom_site_calc_flag
    _atom_site_refinement_flags
    _atom_site_occupancy
    _atom_site_disorder_assembly
    _atom_site_disorder_group
    Eu Eu1 0.132267(7) 0.505891(12) 0.114103(11) 0.04946(8) Uani d . 1 A .
    Cl Cl1 -0.09862(5) 0.87749(10) 0.19253(8) 0.0924(4) Uani d . 1 . .
    Cl Cl2 0.44821(4) 0.56791(11) 0.04485(7) 0.0868(4) Uani d . 1 . .
    N N1 0.02753(14) 0.4948(2) 0.1406(2) 0.0578(9) Uani d . 1 . .
    N N2 0.08955(15) 0.3511(3) 0.0744(2) 0.0720(11) Uani d . 1 . .
    H H2 0.1009 0.3075 0.1060 0.086 Uiso calc R 1 . .
    N N3 0.20067(15) 0.3992(3) 0.0512(2) 0.0682(10) Uani d . 1 . .
    N N4 0.24192(12) 0.7536(2) 0.16799(16) 0.0532(8) Uani d . 1 . .
    N N5 0.25996(14) 0.6549(3) 0.25521(17) 0.0677(10) Uani d . 1 . .
    H H5A 0.2367 0.6078 0.2429 0.081 Uiso calc R 1 . .
    H H5B 0.2859 0.6335 0.2862 0.081 Uiso calc R 1 . .
    N N6 0.14960(12) 0.8091(2) 0.09364(17) 0.0500(7) Uani d . 1 . .
    H H6 0.1482(19) 0.750(4) 0.093(2) 0.075(15) Uiso d . 1 . .
    O O1 0.22095(10) 0.5406(2) 0.15231(14) 0.0581(7) Uani d . 1 . .
    O O2 0.09634(10) 0.65382(18) 0.12070(15) 0.0543(6) Uani d . 1 . .
    C C1 0.05213(14) 0.7012(3) 0.13456(18) 0.0448(8) Uani d . 1 . .
    C C2 0.05371(14) 0.7998(3) 0.13119(19) 0.0479(8) Uani d . 1 . .
    C C3 0.00702(16) 0.8538(3) 0.1483(2) 0.0576(10) Uani d . 1 . .
    H H3 0.0087 0.9186 0.1459 0.069 Uiso calc R 1 . .
    C C4 -0.04138(16) 0.8101(3) 0.1685(2) 0.0602(10) Uani d . 1 . .
    C C5 -0.04490(15) 0.7141(3) 0.1701(2) 0.0584(10) Uani d . 1 . .
    H H5 -0.0783 0.6861 0.1831 0.070 Uiso calc R 1 . .
    C C6 0.00017(14) 0.6583(3) 0.15280(19) 0.0497(9) Uani d . 1 . .
    C C7 -0.00850(15) 0.5575(3) 0.1519(2) 0.0576(10) Uani d . 1 . .
    H H7 -0.0447 0.5370 0.1607 0.069 Uiso calc R 1 . .
    C C8 0.00742(19) 0.3978(3) 0.1386(3) 0.0761(14) Uani d . 1 . .
    H H8A -0.0334 0.3967 0.1393 0.091 Uiso calc R 1 . .
    H H8B 0.0221 0.3642 0.1787 0.091 Uiso calc R 1 . .
    C C9 0.02697(18) 0.3523(3) 0.0740(3) 0.0811(15) Uani d . 1 . .
    H H9A 0.0127 0.2889 0.0712 0.097 Uiso calc R 1 . .
    H H9B 0.0126 0.3864 0.0340 0.097 Uiso calc R 1 . .
    C C10 0.1133(2) 0.3240(4) 0.0092(3) 0.0850(15) Uani d . 1 . .
    H H10A 0.1036 0.3703 -0.0257 0.102 Uiso calc R 1 . .
    H H10B 0.0974 0.2647 -0.0056 0.102 Uiso calc R 1 . .
    C C11 0.1762(2) 0.3157(4) 0.0168(3) 0.0911(17) Uani d . 1 . .
    H H11A 0.1858 0.2606 0.0437 0.109 Uiso calc R 1 . .
    H H11B 0.1921 0.3087 -0.0284 0.109 Uiso calc R 1 . .
    C C12 0.25325(19) 0.4135(3) 0.0422(3) 0.0697(12) Uani d . 1 . .
    H H12 0.2708 0.3721 0.0128 0.084 Uiso calc R 1 . .
    C C13 0.28854(17) 0.4860(3) 0.0720(2) 0.0586(10) Uani d . 1 . .
    C C14 0.34386(19) 0.4933(3) 0.0490(2) 0.0660(12) Uani d . 1 . .
    H H14 0.3567 0.4506 0.0170 0.079 Uiso calc R 1 . .
    C C15 0.37933(16) 0.5622(3) 0.0730(2) 0.0625(11) Uani d . 1 . .
    C C16 0.36114(15) 0.6265(3) 0.1197(2) 0.0582(10) Uani d . 1 . .
    H H16 0.3852 0.6741 0.1348 0.070 Uiso calc R 1 . .
    C C17 0.30710(14) 0.6210(3) 0.1445(2) 0.0542(9) Uani d . 1 . .
    C C18 0.27015(14) 0.5485(3) 0.1232(2) 0.0520(9) Uani d . 1 . .
    C C19 0.28796(15) 0.6941(3) 0.1932(2) 0.0573(10) Uani d . 1 . .
    H H19 0.3201 0.7329 0.2081 0.069 Uiso calc R 1 . .
    C C20 0.2276(2) 0.7336(4) 0.2848(2) 0.0845(16) Uani d . 1 . .
    H H20A 0.2458 0.7561 0.3271 0.101 Uiso calc R 1 . .
    H H20B 0.1894 0.7146 0.2943 0.101 Uiso calc R 1 . .
    C C21 0.22782(18) 0.8080(4) 0.2290(2) 0.0702(13) Uani d . 1 . .
    H H21A 0.1912 0.8374 0.2232 0.084 Uiso calc R 1 . .
    H H21B 0.2560 0.8555 0.2392 0.084 Uiso calc R 1 . .
    C C22 0.25275(15) 0.8039(3) 0.1050(2) 0.0584(10) Uani d . 1 . .
    H H22A 0.2638 0.7600 0.0698 0.070 Uiso calc R 1 . .
    H H22B 0.2839 0.8468 0.1134 0.070 Uiso calc R 1 . .
    C C23 0.20158(16) 0.8584(3) 0.0787(2) 0.0608(10) Uani d . 1 . .
    H H23A 0.2013 0.9193 0.1004 0.073 Uiso calc R 1 . .
    H H23B 0.2038 0.8674 0.0293 0.073 Uiso calc R 1 . .
    C C24 0.10390(15) 0.8487(3) 0.1123(2) 0.0517(9) Uani d . 1 . .
    H H24 0.1032 0.9136 0.1137 0.062 Uiso calc R 1 . .
    N N7 0.12585(13) 0.6082(3) -0.01481(18) 0.0570(8) Uani d . 1 . .
    O O3 0.09247(12) 0.5410(2) -0.00393(16) 0.0666(7) Uani d . 1 . .
    O O4 0.17132(10) 0.6095(2) 0.02117(15) 0.0602(7) Uani d . 1 . .
    O O5 0.11402(13) 0.6698(3) -0.05529(18) 0.0798(9) Uani d . 1 . .
    N N8 0.14009(18) 0.4670(5) 0.2623(3) 0.0941(16) Uani d D 1 . .
    O O6 0.13883(15) 0.4020(3) 0.2184(2) 0.0917(12) Uani d . 1 A .
    O O7 0.13077(13) 0.5480(3) 0.24185(17) 0.0784(9) Uani d . 1 A .
    O O8 0.1559(4) 0.4690(9) 0.3256(3) 0.099(2) Uani d PDU 0.543(12) A 1
    O O8' 0.1383(5) 0.4232(9) 0.3188(5) 0.099(2) Uani d PDU 0.457(12) A 2
    N N9 0.36911(18) 0.6104(3) 0.3621(2) 0.0765(11) Uani d D 1 . .
    O O9 0.4091(2) 0.5910(4) 0.3993(3) 0.1301(16) Uani d U 1 B .
    O O10 0.3339(3) 0.5519(5) 0.3452(4) 0.104(2) Uani d PDU 0.687(7) B 1
    O O11 0.3656(3) 0.6888(3) 0.3356(3) 0.0957(17) Uani d PDU 0.687(7) B 1
    O O10' 0.3531(7) 0.5516(10) 0.3194(7) 0.104(2) Uani d PDU 0.313(7) B 2
    O O11' 0.3356(5) 0.6730(8) 0.3750(7) 0.0957(17) Uani d PDU 0.313(7) B 2
    C C1M 0.5000 0.6209(14) 0.2500 0.220(8) Uani d SDU 1 . .
    H H1MA 0.5386 0.6246 0.2370 0.330 Uiso d PR 0.50 . .
    H H1MB 0.4985 0.6041 0.2978 0.330 Uiso d PR 0.50 . .
    H H1MC 0.4808 0.5744 0.2224 0.330 Uiso d PR 0.50 . .
    O O1M 0.4733(8) 0.7024(13) 0.2367(13) 0.295(11) Uani d PDU 0.50 . .
    H H1WD 0.4442 0.7310 0.2458 0.442 Uiso d PR 0.50 . .
loop_
    _atom_site_aniso_label
    _atom_site_aniso_U_11
    _atom_site_aniso_U_22
    _atom_site_aniso_U_33
    _atom_site_aniso_U_12
    _atom_site_aniso_U_13
    _atom_site_aniso_U_23
    Eu1 0.03538(11) 0.04471(12) 0.06810(15) 0.00163(7) -0.00116(8) 0.00535(8)
    Cl1 0.0600(7) 0.0939(9) 0.1253(11) 0.0351(6) 0.0364(7) 0.0337(8)
    Cl2 0.0409(5) 0.1263(11) 0.0944(9) 0.0189(6) 0.0194(5) 0.0119(8)
    N1 0.0387(17) 0.0527(19) 0.082(2) -0.0089(14) -0.0029(16) 0.0151(16)
    N2 0.055(2) 0.052(2) 0.108(3) 0.0004(16) -0.014(2) 0.002(2)
    N3 0.059(2) 0.055(2) 0.091(3) 0.0117(17) -0.0009(19) -0.0088(18)
    N4 0.0346(15) 0.069(2) 0.0562(19) -0.0009(14) 0.0057(13) -0.0043(15)
    N5 0.0447(18) 0.104(3) 0.054(2) 0.0002(18) -0.0010(15) 0.0061(19)
    N6 0.0378(15) 0.0477(19) 0.065(2) -0.0017(14) 0.0060(14) 0.0057(15)
    O1 0.0344(13) 0.0762(19) 0.0637(17) 0.0021(12) 0.0033(11) -0.0021(14)
    O2 0.0368(13) 0.0453(14) 0.0814(19) 0.0022(11) 0.0128(12) 0.0044(13)
    C1 0.0346(16) 0.051(2) 0.049(2) -0.0001(14) 0.0021(14) 0.0074(15)
    C2 0.0407(18) 0.050(2) 0.053(2) 0.0026(15) 0.0044(15) 0.0061(16)
    C3 0.051(2) 0.055(2) 0.067(3) 0.0102(18) 0.0099(18) 0.0108(19)
    C4 0.0405(19) 0.071(3) 0.070(3) 0.0138(18) 0.0092(18) 0.016(2)
    C5 0.0366(18) 0.072(3) 0.067(3) 0.0045(18) 0.0066(17) 0.020(2)
    C6 0.0334(17) 0.060(2) 0.056(2) -0.0001(15) 0.0029(15) 0.0144(17)
    C7 0.0327(18) 0.065(3) 0.076(3) -0.0073(17) 0.0001(17) 0.019(2)
    C8 0.050(2) 0.058(3) 0.120(4) -0.010(2) -0.003(2) 0.021(3)
    C9 0.054(2) 0.053(3) 0.134(5) -0.008(2) -0.018(3) -0.003(3)
    C10 0.077(3) 0.062(3) 0.115(4) 0.003(2) -0.013(3) -0.023(3)
    C11 0.077(3) 0.063(3) 0.132(5) 0.009(3) 0.000(3) -0.032(3)
    C12 0.061(3) 0.060(3) 0.088(3) 0.022(2) 0.005(2) -0.007(2)
    C13 0.046(2) 0.062(3) 0.068(3) 0.0165(18) 0.0005(18) 0.0042(19)
    C14 0.051(2) 0.080(3) 0.068(3) 0.030(2) 0.006(2) 0.005(2)
    C15 0.0349(19) 0.085(3) 0.068(3) 0.017(2) 0.0078(18) 0.013(2)
    C16 0.0341(18) 0.077(3) 0.063(2) 0.0057(18) 0.0001(16) 0.012(2)
    C17 0.0325(17) 0.077(3) 0.053(2) 0.0058(17) -0.0008(15) 0.0065(19)
    C18 0.0350(17) 0.067(2) 0.054(2) 0.0120(17) 0.0006(15) 0.0077(18)
    C19 0.0350(18) 0.084(3) 0.053(2) -0.0041(18) -0.0018(16) -0.001(2)
    C20 0.063(3) 0.131(5) 0.061(3) 0.010(3) 0.010(2) -0.012(3)
    C21 0.048(2) 0.093(3) 0.071(3) -0.005(2) 0.011(2) -0.022(2)
    C22 0.0402(19) 0.068(3) 0.068(3) -0.0038(18) 0.0108(18) 0.001(2)
    C23 0.048(2) 0.051(2) 0.084(3) -0.0066(17) 0.015(2) 0.007(2)
    C24 0.045(2) 0.045(2) 0.065(2) 0.0000(16) 0.0040(17) 0.0054(17)
    N7 0.0444(18) 0.062(2) 0.065(2) 0.0023(15) 0.0068(15) 0.0017(17)
    O3 0.0598(17) 0.0610(17) 0.078(2) -0.0098(15) -0.0092(14) 0.0052(15)
    O4 0.0374(13) 0.0713(19) 0.0721(18) 0.0014(12) 0.0036(12) 0.0033(14)
    O5 0.0617(18) 0.089(2) 0.088(2) -0.0007(17) -0.0002(16) 0.0328(19)
    N8 0.058(2) 0.149(5) 0.076(3) 0.031(3) 0.017(2) 0.045(3)
    O6 0.067(2) 0.087(3) 0.120(3) 0.0060(19) 0.000(2) 0.043(2)
    O7 0.0608(19) 0.105(3) 0.070(2) 0.0129(19) 0.0101(15) 0.015(2)
    O8 0.106(3) 0.104(4) 0.087(3) 0.011(3) 0.002(2) 0.020(3)
    O8' 0.106(3) 0.104(4) 0.087(3) 0.011(3) 0.002(2) 0.020(3)
    N9 0.074(3) 0.065(2) 0.089(3) 0.005(2) -0.027(2) 0.016(2)
    O9 0.110(3) 0.139(3) 0.138(3) -0.006(3) -0.044(3) 0.035(3)
    O10 0.098(3) 0.094(3) 0.120(4) -0.015(3) -0.017(3) 0.029(3)
    O11 0.100(3) 0.082(3) 0.103(3) -0.002(2) -0.026(2) 0.003(2)
    O10' 0.098(3) 0.094(3) 0.120(4) -0.015(3) -0.017(3) 0.029(3)
    O11' 0.100(3) 0.082(3) 0.103(3) -0.002(2) -0.026(2) 0.003(2)
    C1M 0.218(9) 0.221(9) 0.222(9) 0.000 0.009(5) 0.000
    O1M 0.294(12) 0.290(12) 0.300(12) -0.013(5) 0.001(5) 0.000(5)
_geom_special_details
;
All e.s.d.'s (except the e.s.d. in the dihedral angle between two l.s. planes)
are estimated using the full covariance matrix. The cell e.s.d.'s are taken
into account individually in the estimation of e.s.d.'s in distances, angles
and torsion angles; correlations between e.s.d.'s in cell parameters are only
used when they are defined by crystal symmetry. An approximate (isotropic)
treatment of cell e.s.d.'s is used for estimating e.s.d.'s involving l.s.
planes.
;
loop_
    _geom_bond_atom_site_label_1
    _geom_bond_atom_site_label_2
    _geom_bond_site_symmetry_2
    _geom_bond_distance
    _geom_bond_publ_flag
    Eu1 O1 . 2.265(2) ?
    Eu1 O2 . 2.290(2) ?
    Eu1 O3 . 2.499(3) ?
    Eu1 O4 . 2.533(3) ?
    Eu1 O6 . 2.513(4) ?
    Eu1 O7 . 2.551(3) ?
    Eu1 N1 . 2.559(3) ?
    Eu1 N2 . 2.549(4) ?
    Eu1 N3 . 2.566(4) ?
    Cl1 C4 . 1.742(4) ?
    Cl2 C15 . 1.742(4) ?
    N1 C7 . 1.264(5) ?
    N1 C8 . 1.470(5) ?
    N2 C10 . 1.452(7) ?
    N2 C9 . 1.485(5) ?
    N2 H2 . 0.910 ?
    N3 C12 . 1.282(6) ?
    N3 C11 . 1.480(6) ?
    N4 C22 . 1.448(5) ?
    N4 C19 . 1.459(5) ?
    N4 C21 . 1.465(5) ?
    N5 C20 . 1.489(6) ?
    N5 C19 . 1.501(5) ?
    N5 H5A . 0.900 ?
    N5 H5B . 0.900 ?
    N6 C24 . 1.286(5) ?
    N6 C23 . 1.459(5) ?
    N6 H6 . 0.85(5) ?
    O1 C18 . 1.318(4) ?
    O2 C1 . 1.286(4) ?
    C1 C2 . 1.414(5) ?
    C1 C6 . 1.433(5) ?
    C2 C3 . 1.401(5) ?
    C2 C24 . 1.440(5) ?
    C3 C4 . 1.376(5) ?
    C3 H3 . 0.930 ?
    C4 C5 . 1.380(6) ?
    C5 C6 . 1.385(5) ?
    C5 H5 . 0.930 ?
    C6 C7 . 1.459(6) ?
    C7 H7 . 0.930 ?
    C8 C9 . 1.499(7) ?
    C8 H8A . 0.970 ?
    C8 H8B . 0.970 ?
    C9 H9A . 0.970 ?
    C9 H9B . 0.970 ?
    C10 C11 . 1.501(7) ?
    C10 H10A . 0.970 ?
    C10 H10B . 0.970 ?
    C11 H11A . 0.970 ?
    C11 H11B . 0.970 ?
    C12 C13 . 1.444(6) ?
    C12 H12 . 0.930 ?
    C13 C14 . 1.403(6) ?
    C13 C18 . 1.417(6) ?
    C14 C15 . 1.370(7) ?
    C14 H14 . 0.930 ?
    C15 C16 . 1.371(6) ?
    C16 C17 . 1.387(5) ?
    C16 H16 . 0.930 ?
    C17 C18 . 1.413(6) ?
    C17 C19 . 1.490(6) ?
    C19 H19 . 0.980 ?
    C20 C21 . 1.519(7) ?
    C20 H20A . 0.970 ?
    C20 H20B . 0.970 ?
    C21 H21A . 0.970 ?
    C21 H21B . 0.970 ?
    C22 C23 . 1.518(6) ?
    C22 H22A . 0.970 ?
    C22 H22B . 0.970 ?
    C23 H23A . 0.970 ?
    C23 H23B . 0.970 ?
    C24 H24 . 0.930 ?
    N7 O5 . 1.209(4) ?
    N7 O4 . 1.267(4) ?
    N7 O3 . 1.269(4) ?
    N8 O7 . 1.245(7) ?
    N8 O6 . 1.262(7) ?
    N8 O8' . 1.265(7) ?
    N8 O8 . 1.273(6) ?
    N9 O9 . 1.206(5) ?
    N9 O10 . 1.221(4) ?
    N9 O11' . 1.230(5) ?
    N9 O10' . 1.233(5) ?
    N9 O11 . 1.238(4) ?
    C1M O1M 2_655 1.351(10) ?
    C1M O1M . 1.351(10) ?
    C1M H1MA . 0.960 ?
    C1M H1MB . 0.960 ?
    C1M H1MC . 0.960 ?
    O1M O1M 2_655 1.35(4) ?
    O1M H1WD . 0.826 ?
loop_
    _geom_angle_atom_site_label_1
    _geom_angle_atom_site_label_2
    _geom_angle_atom_site_label_3
    _geom_angle_site_symmetry_1
    _geom_angle_site_symmetry_3
    _geom_angle
    _geom_angle_publ_flag
    O1 Eu1 O2 . . 97.01(10) ?
    O1 Eu1 O3 . . 125.16(10) ?
    O2 Eu1 O3 . . 74.57(10) ?
    O1 Eu1 O6 . . 80.42(11) ?
    O2 Eu1 O6 . . 121.17(14) ?
    O3 Eu1 O6 . . 150.28(13) ?
    O1 Eu1 O4 . . 75.31(9) ?
    O2 Eu1 O4 . . 69.04(9) ?
    O3 Eu1 O4 . . 50.72(9) ?
    O6 Eu1 O4 . . 154.86(10) ?
    O1 Eu1 N2 . . 130.32(11) ?
    O2 Eu1 N2 . . 132.66(10) ?
    O3 Eu1 N2 . . 76.33(12) ?
    O6 Eu1 N2 . . 74.98(15) ?
    O4 Eu1 N2 . . 116.53(12) ?
    O1 Eu1 O7 . . 70.82(10) ?
    O2 Eu1 O7 . . 73.14(11) ?
    O3 Eu1 O7 . . 145.58(11) ?
    O6 Eu1 O7 . . 50.30(14) ?
    O4 Eu1 O7 . . 124.64(11) ?
    N2 Eu1 O7 . . 118.80(13) ?
    O1 Eu1 N1 . . 147.85(11) ?
    O2 Eu1 N1 . . 71.36(9) ?
    O3 Eu1 N1 . . 81.65(11) ?
    O6 Eu1 N1 . . 80.66(11) ?
    O4 Eu1 N1 . . 123.97(9) ?
    N2 Eu1 N1 . . 68.09(12) ?
    O7 Eu1 N1 . . 77.08(11) ?
    O1 Eu1 N3 . . 72.00(11) ?
    O2 Eu1 N3 . . 145.13(11) ?
    O3 Eu1 N3 . . 84.94(11) ?
    O6 Eu1 N3 . . 90.28(14) ?
    O4 Eu1 N3 . . 76.13(11) ?
    N2 Eu1 N3 . . 65.76(12) ?
    O7 Eu1 N3 . . 129.10(12) ?
    N1 Eu1 N3 . . 133.76(11) ?
    C7 N1 C8 . . 117.1(3) ?
    C7 N1 Eu1 . . 131.1(3) ?
    C8 N1 Eu1 . . 111.7(3) ?
    C10 N2 C9 . . 114.4(4) ?
    C10 N2 Eu1 . . 109.5(3) ?
    C9 N2 Eu1 . . 112.3(3) ?
    C10 N2 H2 . . 106.7 ?
    C9 N2 H2 . . 106.7 ?
    Eu1 N2 H2 . . 106.7 ?
    C12 N3 C11 . . 115.9(4) ?
    C12 N3 Eu1 . . 127.1(3) ?
    C11 N3 Eu1 . . 116.8(3) ?
    C22 N4 C19 . . 115.0(3) ?
    C22 N4 C21 . . 117.9(4) ?
    C19 N4 C21 . . 103.2(3) ?
    C20 N5 C19 . . 105.8(4) ?
    C20 N5 H5A . . 110.6 ?
    C19 N5 H5A . . 110.6 ?
    C20 N5 H5B . . 110.6 ?
    C19 N5 H5B . . 110.6 ?
    H5A N5 H5B . . 108.7 ?
    C24 N6 C23 . . 124.6(4) ?
    C24 N6 H6 . . 114(3) ?
    C23 N6 H6 . . 121(3) ?
    C18 O1 Eu1 . . 134.9(2) ?
    C1 O2 Eu1 . . 144.0(2) ?
    O2 C1 C2 . . 119.7(3) ?
    O2 C1 C6 . . 122.6(3) ?
    C2 C1 C6 . . 117.7(3) ?
    C3 C2 C1 . . 121.3(3) ?
    C3 C2 C24 . . 117.3(3) ?
    C1 C2 C24 . . 121.4(3) ?
    C4 C3 C2 . . 119.3(4) ?
    C4 C3 H3 . . 120.3 ?
    C2 C3 H3 . . 120.3 ?
    C3 C4 C5 . . 120.8(4) ?
    C3 C4 Cl1 . . 119.3(3) ?
    C5 C4 Cl1 . . 119.9(3) ?
    C4 C5 C6 . . 121.5(4) ?
    C4 C5 H5 . . 119.2 ?
    C6 C5 H5 . . 119.2 ?
    C5 C6 C1 . . 119.3(4) ?
    C5 C6 C7 . . 117.7(3) ?
    C1 C6 C7 . . 123.0(3) ?
    N1 C7 C6 . . 127.6(3) ?
    N1 C7 H7 . . 116.2 ?
    C6 C7 H7 . . 116.2 ?
    N1 C8 C9 . . 109.0(4) ?
    N1 C8 H8A . . 109.9 ?
    C9 C8 H8A . . 109.9 ?
    N1 C8 H8B . . 109.9 ?
    C9 C8 H8B . . 109.9 ?
    H8A C8 H8B . . 108.3 ?
    N2 C9 C8 . . 109.6(4) ?
    N2 C9 H9A . . 109.7 ?
    C8 C9 H9A . . 109.7 ?
    N2 C9 H9B . . 109.7 ?
    C8 C9 H9B . . 109.7 ?
    H9A C9 H9B . . 108.2 ?
    N2 C10 C11 . . 110.4(4) ?
    N2 C10 H10A . . 109.6 ?
    C11 C10 H10A . . 109.6 ?
    N2 C10 H10B . . 109.6 ?
    C11 C10 H10B . . 109.6 ?
    H10A C10 H10B . . 108.1 ?
    N3 C11 C10 . . 110.8(4) ?
    N3 C11 H11A . . 109.5 ?
    C10 C11 H11A . . 109.5 ?
    N3 C11 H11B . . 109.5 ?
    C10 C11 H11B . . 109.5 ?
    H11A C11 H11B . . 108.1 ?
    N3 C12 C13 . . 128.0(4) ?
    N3 C12 H12 . . 116.0 ?
    C13 C12 H12 . . 116.0 ?
    C14 C13 C18 . . 119.2(4) ?
    C14 C13 C12 . . 117.6(4) ?
    C18 C13 C12 . . 123.2(4) ?
    C15 C14 C13 . . 121.1(4) ?
    C15 C14 H14 . . 119.4 ?
    C13 C14 H14 . . 119.4 ?
    C14 C15 C16 . . 120.4(4) ?
    C14 C15 Cl2 . . 120.0(4) ?
    C16 C15 Cl2 . . 119.6(4) ?
    C15 C16 C17 . . 120.3(4) ?
    C15 C16 H16 . . 119.8 ?
    C17 C16 H16 . . 119.8 ?
    C16 C17 C18 . . 120.8(4) ?
    C16 C17 C19 . . 118.9(4) ?
    C18 C17 C19 . . 120.2(3) ?
    O1 C18 C17 . . 119.2(4) ?
    O1 C18 C13 . . 122.9(4) ?
    C17 C18 C13 . . 117.9(3) ?
    N4 C19 C17 . . 116.0(3) ?
    N4 C19 N5 . . 98.1(3) ?
    C17 C19 N5 . . 113.3(4) ?
    N4 C19 H19 . . 109.6 ?
    C17 C19 H19 . . 109.6 ?
    N5 C19 H19 . . 109.6 ?
    N5 C20 C21 . . 104.2(3) ?
    N5 C20 H20A . . 110.9 ?
    C21 C20 H20A . . 110.9 ?
    N5 C20 H20B . . 110.9 ?
    C21 C20 H20B . . 110.9 ?
    H20A C20 H20B . . 108.9 ?
    N4 C21 C20 . . 102.0(4) ?
    N4 C21 H21A . . 111.4 ?
    C20 C21 H21A . . 111.4 ?
    N4 C21 H21B . . 111.4 ?
    C20 C21 H21B . . 111.4 ?
    H21A C21 H21B . . 109.2 ?
    N4 C22 C23 . . 112.2(3) ?
    N4 C22 H22A . . 109.2 ?
    C23 C22 H22A . . 109.2 ?
    N4 C22 H22B . . 109.2 ?
    C23 C22 H22B . . 109.2 ?
    H22A C22 H22B . . 107.9 ?
    N6 C23 C22 . . 110.9(3) ?
    N6 C23 H23A . . 109.5 ?
    C22 C23 H23A . . 109.5 ?
    N6 C23 H23B . . 109.5 ?
    C22 C23 H23B . . 109.5 ?
    H23A C23 H23B . . 108.0 ?
    N6 C24 C2 . . 124.6(4) ?
    N6 C24 H24 . . 117.7 ?
    C2 C24 H24 . . 117.7 ?
    O5 N7 O4 . . 121.6(4) ?
    O5 N7 O3 . . 121.9(3) ?
    O4 N7 O3 . . 116.4(3) ?
    N7 O3 Eu1 . . 94.9(2) ?
    N7 O4 Eu1 . . 93.4(2) ?
    O7 N8 O6 . . 118.3(4) ?
    O7 N8 O8' . . 136.8(8) ?
    O6 N8 O8' . . 102.5(9) ?
    O7 N8 O8 . . 109.3(8) ?
    O6 N8 O8 . . 131.8(7) ?
    N8 O6 Eu1 . . 96.0(3) ?
    N8 O7 Eu1 . . 94.6(3) ?
    O9 N9 O10 . . 121.4(5) ?
    O9 N9 O11' . . 123.3(8) ?
    O9 N9 O10' . . 117.6(10) ?
    O11' N9 O10' . . 116.6(11) ?
    O9 N9 O11 . . 119.9(5) ?
    O10 N9 O11 . . 118.4(5) ?
    O1M C1M H1MA . . 110.4 ?
    O1M C1M H1MB . . 111.7 ?
    H1MA C1M H1MB . . 109.5 ?
    O1M C1M H1MC . . 106.3 ?
    H1MA C1M H1MC . . 109.5 ?
    H1MB C1M H1MC . . 109.5 ?
