# Supplementary material for: [13,27-Dichloro-3,6,9,17,20,23-hexa­azatetracyclo­[23.3.1.111,15.02,6]triaconta-1(29),9,11,13,15(30),16,23,25,27-nona­ene-29,30-diol-κ5 N 17,N 20,N 23,O 29,O 30]bis­(nitrato-κ2 O,O′)europium(III) nitrate methanol hemisolvate
Source: Acta Crystallogr Sect E Struct Rep Online. 2009 May 7;65(Pt 6):m614. doi: 10.1107/S1600536809013440 (PMC2969572; doi:10.1107/S1600536809013440)
Supplement: Supplementary file 2 [file e-65-0m614-Isup2.hkl]

# 
# h,k,l, Fc-squared, Fo-squared, sigma(Fo-squared) and status flag 
# 
data_I
_shelx_title ' 1 in C2/c' 
_shelx_refln_list_code          4 
_shelx_F_calc_maximum      798.47 
_exptl_crystal_F_000      3432.00 
_reflns_d_resolution_high  0.8107 
 
loop_ 
 _symmetry_equiv_pos_as_xyz 
 'x, y, z' 
 '-x, y, -z+1/2' 
 'x+1/2, y+1/2, z' 
 '-x+1/2, y+1/2, -z+1/2' 
 '-x, -y, -z' 
 'x, -y, z-1/2' 
 '-x+1/2, -y+1/2, -z' 
 'x+1/2, -y+1/2, z-1/2' 
 
_cell_length_a    23.7371 
_cell_length_b    14.3327 
_cell_length_c    19.3880 
_cell_angle_alpha  90.000 
_cell_angle_beta   91.804 
_cell_angle_gamma  90.000 
 
_shelx_F_squared_multiplier     1.000 
 
loop_ 
 _refln_index_h 
 _refln_index_k 
 _refln_index_l 
 _refln_F_squared_calc 
 _refln_F_squared_meas 
 _refln_F_squared_sigma 
 _refln_observed_status 
   4   0   0   339997.16   337864.72   3903.77 o 
   6   0   0     1184.22     1407.87     40.78 o 
   8   0   0   507488.97   492449.28   2971.72 o 
  10   0   0    30449.23    25987.67    215.66 o 
  12   0   0   113067.10   116369.46    771.04 o 
  14   0   0    20096.58    20658.60    202.29 o 
  16   0   0    26215.36    27944.58    261.04 o 
  18   0   0    13725.92    14678.14    505.65 o 
  20   0   0       94.54      123.41     67.55 o 
  22   0   0    46765.65    45946.65    876.19 o 
  24   0   0     5947.48     5743.66    287.73 o 
  26   0   0    20951.02    20116.76    577.42 o 
  28   0   0     2115.88     2060.26    213.04 o 
   3   1   0    99174.97   111839.45    579.36 o 
   5   1   0    46189.75    45496.62    235.63 o 
   7   1   0   335226.66   329976.69   1428.28 o 
   9   1   0    50873.75    51377.72    258.36 o 
  11   1   0    72227.41    70875.31    349.93 o 
  13   1   0     1748.06     2238.04     47.04 o 
  15   1   0    83576.41    81505.41    413.48 o 
  17   1   0      794.75      959.50     48.59 o 
  19   1   0    71052.67    72137.20    850.01 o 
  21   1   0      300.05      261.59     60.16 o 
  23   1   0    29769.81    29556.17    479.94 o 
  25   1   0     2419.03     2596.71    146.40 o 
  27   1   0     6031.92     5650.12    219.99 o 
  29   1   0     3588.29     3667.65    191.65 o 
   0   2   0   262401.25   287777.09   3326.81 o 
   2   2   0        8.47      245.49     19.27 o 
   4   2   0   380747.22   380692.19   3400.07 o 
   6   2   0    69490.33    72454.05    397.93 o 
   8   2   0   133645.17   127301.27    575.97 o 
  10   2   0    21972.75    21430.03    134.29 o 
  12   2   0    89720.83    91728.20    443.89 o 
  14   2   0    70750.88    72900.52    373.37 o 
  16   2   0    21010.57    21338.97    178.62 o 
  18   2   0    26065.15    26919.79    265.27 o 
  20   2   0    20108.29    20731.07    277.98 o 
  22   2   0    19697.84    20193.80    398.15 o 
  24   2   0     3292.47     3153.22    216.61 o 
  26   2   0    13701.48    13557.22    330.45 o 
  28   2   0     2116.01     1964.47    166.93 o 
   1   3   0   123354.82   132211.55   2610.07 o 
   3   3   0   161695.63   158745.89   1817.36 o 
   5   3   0    27974.62    25112.10    212.08 o 
   7   3   0   137965.39   138283.30    720.96 o 
   9   3   0    42637.61    46198.14    343.44 o 
  11   3   0   151340.58   147158.08    784.46 o 
  13   3   0      790.31     1028.82     48.60 o 
  15   3   0    66776.27    68727.20    416.46 o 
  17   3   0     4281.29     4554.39    145.44 o 
  19   3   0    41916.41    42421.44    623.21 o 
  21   3   0     3109.03     3502.16    151.24 o 
  23   3   0    13623.22    13490.55    305.95 o 
  25   3   0     3917.27     4051.42    179.09 o 
  27   3   0     5785.62     5570.66    218.62 o 
   0   4   0     2031.21     1879.69     89.63 o 
   2   4   0    25365.30    26571.79    428.03 o 
   4   4   0    34796.67    35472.62    268.55 o 
   6   4   0    10788.31     9430.76    105.39 o 
   8   4   0    52854.68    50824.48    332.55 o 
  10   4   0   137291.22   147589.70   1184.31 o 
  12   4   0    76521.31    78567.47    446.48 o 
  14   4   0    39592.75    39429.27    296.46 o 
  16   4   0    17172.42    15872.17    273.27 o 
  18   4   0    14530.75    14748.32    226.52 o 
  20   4   0    22410.33    20903.26    486.49 o 
  22   4   0     8827.70     8910.05    242.39 o 
  24   4   0     2859.42     2736.33    215.31 o 
  26   4   0     6232.19     5987.13    221.87 o 
  28   4   0      664.83      503.42     98.02 o 
   1   5   0   128161.41   123442.98   1188.29 o 
   3   5   0    38372.20    41378.37    437.66 o 
   5   5   0   121874.15   120173.27    919.25 o 
   7   5   0    38254.85    36030.82    286.21 o 
   9   5   0    21714.54    20767.80    230.50 o 
  11   5   0    40281.48    38543.93    319.17 o 
  13   5   0    14864.51    16045.90    152.75 o 
  15   5   0    25288.29    26257.93    569.30 o 
  17   5   0       59.63      143.15    130.23 o 
  19   5   0    28550.81    28498.63    440.56 o 
  21   5   0     4534.38     4895.47    180.43 o 
  23   5   0    14594.14    14290.40    322.44 o 
  25   5   0     2470.86     2440.98    151.53 o 
  27   5   0     7481.27     7607.39    257.69 o 
   0   6   0   171141.69   177385.64   2173.92 o 
   2   6   0      181.15     1123.11     64.47 o 
   4   6   0   123589.86   117830.82   2355.79 o 
   6   6   0    10591.02    10435.78    247.14 o 
   8   6   0    87396.23    90986.45    702.52 o 
  10   6   0      863.92      608.73     49.25 o 
  12   6   0    40864.02    39075.41    371.69 o 
  14   6   0    11295.35    11393.61    234.18 o 
  16   6   0     5883.52     5912.46    175.40 o 
  18   6   0    12594.69    12556.90    298.45 o 
  20   6   0     6952.00     6971.80    211.79 o 
  22   6   0     5583.14     5713.40    201.47 o 
  24   6   0      986.12      910.57    102.61 o 
  26   6   0     5410.74     5579.67    242.92 o 
   1   7   0    67052.49    66890.09    678.80 o 
   3   7   0    23723.70    22721.51    313.38 o 
   5   7   0    37811.68    40418.63    470.97 o 
   7   7   0    46146.17    45946.25    545.59 o 
   9   7   0      987.51      739.24     55.83 o 
  11   7   0    60444.14    61351.28    531.10 o 
  13   7   0     1988.44     2032.03    103.11 o 
  15   7   0    22116.86    20511.21    849.56 o 
  17   7   0       71.12       55.86     45.79 o 
  19   7   0    24191.79    23723.00    407.40 o 
  21   7   0      120.26      358.74    114.64 o 
  23   7   0    13871.37    14480.46    541.37 o 
  25   7   0      986.36      802.63    102.85 o 
   0   8   0    48079.01    43151.79    713.17 o 
   2   8   0     2555.86     3021.94    112.91 o 
   4   8   0    66823.34    64934.27    690.71 o 
   6   8   0     7088.74     6994.67    171.04 o 
   8   8   0    58192.54    52716.39    478.21 o 
  10   8   0      123.82      290.57     91.26 o 
  12   8   0    16165.08    16211.94    293.61 o 
  14   8   0     6577.41     6420.44    214.34 o 
  16   8   0     7353.88     7647.11    211.30 o 
  18   8   0    26406.18    25592.05    639.12 o 
  20   8   0     5987.53     6004.65    230.58 o 
  22   8   0     4726.60     4731.12    191.07 o 
  24   8   0      805.13      744.35    151.01 o 
  26   8   0     6267.67     6159.29    238.44 o 
   1   9   0    19352.01    20625.25    322.18 o 
   3   9   0    26939.03    24434.51    360.44 o 
   5   9   0     1045.14     1239.61     86.55 o 
   7   9   0    39746.78    39726.47    506.35 o 
   9   9   0       34.94      187.72     38.40 o 
  11   9   0    60797.58    58094.81    536.28 o 
  13   9   0     2134.42     1892.35     92.33 o 
  15   9   0    22351.46    21451.41    374.53 o 
  17   9   0     2188.56     2185.06    129.94 o 
  19   9   0    15725.33    14698.60    520.26 o 
  21   9   0       13.71       43.70     55.64 o 
  23   9   0     5796.56     5810.82    221.01 o 
  25   9   0      207.39      156.65     88.98 o 
   0  10   0    42651.50    42719.86    757.33 o 
   2  10   0      881.29      820.05     79.45 o 
   4  10   0    40200.59    38331.16    505.17 o 
   6  10   0    10753.89    10762.84    256.23 o 
   8  10   0    14827.87    15055.30    294.16 o 
  10  10   0    19246.00    18945.63    341.54 o 
  12  10   0    28303.44    28773.71    447.25 o 
  14  10   0     7652.15     7890.05    335.15 o 
  16  10   0     9252.29     9978.35    209.02 o 
  18  10   0    10076.98     9517.17    260.53 o 
  20  10   0     3095.46     2878.25    154.27 o 
  22  10   0     3807.85     3853.81    326.38 o 
  24  10   0     2492.19     2420.05    162.34 o 
   1  11   0    14167.60    13399.83    273.50 o 
   3  11   0    23782.65    22301.79    368.74 o 
   5  11   0     5810.60     5739.40    183.24 o 
   7  11   0    26280.47    24661.66    402.28 o 
   9  11   0     5164.10     4782.05    134.52 o 
  11  11   0    12681.80    11890.86    278.32 o 
  13  11   0     3228.81     3090.62    244.87 o 
  15  11   0    15256.42    14100.41    513.44 o 
  17  11   0     1159.36      960.42    106.96 o 
  19  11   0     8366.62     7793.42    200.44 o 
  21  11   0       62.78       60.02     55.10 o 
   0  12   0    15735.78    15815.03    442.97 o 
   2  12   0       79.36       44.17     54.65 o 
   4  12   0    14637.83    13941.09    666.73 o 
   6  12   0     1935.20     1546.90    115.39 o 
   8  12   0    21072.52    20385.27    376.79 o 
  10  12   0     2499.19     2397.53    206.22 o 
  12  12   0     7034.75     6903.57    511.82 o 
  14  12   0     2483.78     2369.46    231.23 o 
  16  12   0     5742.32     6042.70    220.19 o 
  18  12   0     4760.95     4600.73    202.75 o 
  20  12   0     2288.80     2374.61    163.50 o 
   1  13   0    10399.68     9286.74    279.94 o 
   3  13   0     7631.96     7901.38    246.17 o 
   5  13   0     6296.73     6208.28    205.98 o 
   7  13   0    11115.86    11144.79    553.71 o 
   9  13   0     2093.94     1993.78    103.60 o 
  11  13   0     9403.49     9235.31    262.47 o 
  13  13   0      167.57       40.63     66.02 o 
  15  13   0     5487.13     5518.77    216.09 o 
  17  13   0      701.67      616.96    104.52 o 
  19  13   0     5592.60     5534.04    230.45 o 
   0  14   0     8980.20     9542.02    368.27 o 
   2  14   0      705.41      561.54    173.10 o 
   4  14   0     5999.65     6099.04    213.79 o 
   6  14   0      482.80      444.16    110.09 o 
   8  14   0     5762.49     5478.23    162.10 o 
  10  14   0     1224.11     1312.61    123.38 o 
  12  14   0     6252.38     6328.39    231.24 o 
  14  14   0     1357.35     1102.72    123.74 o 
  16  14   0     2077.37     2265.04    163.84 o 
   1  15   0      880.66      874.64    105.63 o 
   3  15   0     1719.86     1993.15    140.76 o 
   5  15   0     2046.47     2017.39    144.07 o 
   7  15   0     5190.35     5148.09    224.73 o 
   9  15   0      176.57       67.94     71.92 o 
  11  15   0     4337.85     4657.14    209.39 o 
  13  15   0       79.09       97.53     76.93 o 
  15  15   0     2673.02     2717.74    182.01 o 
   0  16   0     5895.32     6413.95    329.95 o 
   2  16   0      193.06      119.58     88.01 o 
   4  16   0     5355.27     5596.41    219.06 o 
   6  16   0      702.66      732.24    108.34 o 
   8  16   0     3173.89     3333.85    195.83 o 
  10  16   0     1862.17     1833.01    153.51 o 
  12  16   0     3223.13     3562.01    197.26 o 
   1  17   0     1168.92     1216.54    130.53 o 
   3  17   0     1710.90     1783.21    151.54 o 
   5  17   0      420.13      416.51     99.76 o 
   7  17   0     2910.87     3313.69    190.13 o 
 -29   1   1       10.88       76.70     67.19 o 
 -27   1   1        0.13      124.52     61.77 o 
 -25   1   1      492.06      567.89     87.71 o 
 -23   1   1       31.65      -34.36     42.59 o 
 -21   1   1      477.41      720.60     81.72 o 
 -19   1   1     2686.33     2774.81     82.77 o 
 -17   1   1     1412.79     1338.29     49.53 o 
 -15   1   1      614.17      766.03     34.18 o 
 -13   1   1     7249.91     7954.14     76.91 o 
 -11   1   1     3182.53     3161.05     77.37 o 
  -7   1   1     9748.40    10768.23    283.70 o 
  -5   1   1     1165.55     1272.44     28.37 o 
  -3   1   1    18858.45    19008.30    160.11 o 
   1   1   1    47387.58    46270.75    583.26 o 
   3   1   1    18418.89    18860.09    201.81 o 
   5   1   1      574.23      801.01     37.22 o 
   7   1   1    30254.98    33503.86    191.68 o 
   9   1   1     6597.27     7303.99     99.24 o 
  11   1   1      124.82      350.45     21.25 o 
  13   1   1     3577.33     4021.89     58.40 o 
  15   1   1    14554.33    14728.08    128.20 o 
  17   1   1      344.53      353.10     34.24 o 
  19   1   1     3083.66     3392.67    249.09 o 
  21   1   1     5143.29     5333.31    180.25 o 
  23   1   1      664.53      463.77     88.33 o 
  25   1   1      107.41      114.31     60.17 o 
  27   1   1       27.13       59.89     58.99 o 
  29   1   1        1.61      -48.78     59.64 o 
 -28   2   1      242.06      139.73     71.85 o 
 -26   2   1      140.01      224.90     69.44 o 
 -24   2   1      153.70      110.33     59.20 o 
 -22   2   1     5389.69     5691.40    194.71 o 
 -20   2   1      338.44      322.16     43.70 o 
 -18   2   1       89.77      140.39     34.22 o 
 -16   2   1     8873.83     9354.59    104.78 o 
 -14   2   1      384.27      273.94     20.61 o 
 -12   2   1     1198.04     1171.91     50.91 o 
 -10   2   1     2833.80     2443.93     55.29 o 
  -8   2   1     2029.91     2268.11    118.49 o 
  -6   2   1    97476.31   107737.95    661.02 o 
  -4   2   1     4712.48     4675.56    149.39 o 
  -2   2   1     9213.70     9905.92    115.32 o 
   0   2   1     1128.31     2474.26     81.35 o 
   2   2   1     3102.69     3032.08     62.57 o 
   4   2   1     2280.00     3307.67     91.94 o 
   6   2   1    46817.63    47272.54    318.13 o 
   8   2   1     4775.03     5108.64     58.12 o 
  10   2   1     7583.62     7683.47    395.53 o 
  12   2   1     1957.13     1853.89     43.53 o 
  14   2   1    12381.20    13831.68    189.75 o 
  16   2   1      455.77      450.54     51.03 o 
  18   2   1      777.48      856.66     65.20 o 
  20   2   1     2588.73     3000.58    136.63 o 
  22   2   1      749.04      684.87     88.09 o 
  24   2   1      829.33      884.99     96.12 o 
  26   2   1       67.65       20.64     57.89 o 
  28   2   1     1274.84     1406.81    130.45 o 
 -27   3   1      368.71      205.56     72.33 o 
 -25   3   1     1727.62     2017.80    138.22 o 
 -23   3   1       43.34       -0.95     47.74 o 
 -21   3   1      201.62      250.32     54.10 o 
 -19   3   1      250.72      194.32     39.07 o 
 -17   3   1       10.59      -10.32     22.75 o 
 -15   3   1     3477.18     3520.37     63.99 o 
 -13   3   1     5939.34     6806.29     72.43 o 
 -11   3   1    11892.60    12177.94    130.34 o 
  -9   3   1     9475.13    10872.58    106.31 o 
  -7   3   1     8071.48     6953.57    108.17 o 
  -5   3   1        2.34       -1.20     20.40 o 
  -3   3   1     7740.60    10039.98    114.05 o 
  -1   3   1    39682.88    38160.11    371.09 o 
   1   3   1     3563.36     4844.23     73.63 o 
   3   3   1    39886.23    41825.16    284.37 o 
   5   3   1    17652.56    17853.86    184.78 o 
   7   3   1     2412.30     2292.25     49.17 o 
   9   3   1    12953.13    15439.21    521.72 o 
  11   3   1    25820.71    28276.19    203.62 o 
  13   3   1    13135.31    13663.62    141.18 o 
  15   3   1     4508.31     4489.64     89.84 o 
  17   3   1     2883.59     2596.63     92.65 o 
  19   3   1     1884.55     2060.87    123.86 o 
  21   3   1     5586.76     4955.94    178.14 o 
  23   3   1     1881.17     1756.28    132.83 o 
  25   3   1        8.30       24.19     58.55 o 
  27   3   1       74.26       72.84     62.88 o 
 -28   4   1      113.74      174.60     76.44 o 
 -26   4   1      547.82      467.00     86.05 o 
 -24   4   1      179.61      199.96     64.13 o 
 -22   4   1     2433.36     2770.46    140.21 o 
 -20   4   1        8.41       38.71    152.96 o 
 -18   4   1      502.71      324.10     46.31 o 
 -16   4   1     1520.92     1553.97     71.87 o 
 -14   4   1     7565.99     7544.33    127.47 o 
 -12   4   1     1948.28     2082.79     84.79 o 
 -10   4   1       63.47      232.70    141.59 o 
  -8   4   1     4318.31     4259.01    226.87 o 
  -6   4   1     5767.73     5580.02     82.84 o 
  -4   4   1    13681.99    11476.71    218.11 o 
  -2   4   1    30289.09    34373.99    358.90 o 
   0   4   1    16056.09    17893.40    219.90 o 
   2   4   1    21396.70    17763.04    220.49 o 
   4   4   1    18687.86    21577.28    160.64 o 
   6   4   1    18674.68    21112.13    238.21 o 
   8   4   1      461.38      462.67     29.00 o 
  10   4   1     2152.06     3377.01    281.24 o 
  12   4   1      985.93     1340.83     44.39 o 
  14   4   1     4431.41     4482.00    101.91 o 
  16   4   1     5574.95     5508.27    156.40 o 
  18   4   1      414.96      448.62     52.43 o 
  20   4   1     3113.56     3488.87    118.83 o 
  22   4   1      693.84      653.62     84.66 o 
  24   4   1        4.53      -17.64     46.50 o 
  26   4   1      192.01      217.71     73.33 o 
  28   4   1      842.07      856.45    113.76 o 
 -27   5   1      305.74      198.28     78.21 o 
 -25   5   1      115.82      207.07     68.43 o 
 -23   5   1       31.14       61.68     55.31 o 
 -21   5   1      440.58      669.13     84.80 o 
 -19   5   1     6451.31     6331.57    194.36 o 
 -17   5   1       99.92       69.70     64.41 o 
 -15   5   1     5038.26     5523.79    136.50 o 
 -13   5   1     3944.16     3756.34     78.30 o 
 -11   5   1    10432.37    11398.59    151.36 o 
  -9   5   1      346.51      322.80     65.28 o 
  -7   5   1     1248.15     1957.58    103.31 o 
  -5   5   1       28.71       87.85     52.16 o 
  -3   5   1    19125.85    20018.21    207.43 o 
  -1   5   1    10549.65     9380.75    160.03 o 
   1   5   1      476.44      645.00     48.32 o 
   3   5   1     6036.09     6368.79    128.69 o 
   5   5   1    16598.51    19885.02    207.58 o 
   7   5   1     1410.82     1751.77     51.00 o 
   9   5   1     9815.28    11165.96    133.63 o 
  11   5   1    19930.14    20727.45    229.12 o 
  13   5   1     1778.44     2046.50    112.46 o 
  15   5   1      770.00      706.82     55.96 o 
  17   5   1      236.03      354.40     49.24 o 
  19   5   1     5969.11     6101.06    152.08 o 
  21   5   1     2668.87     2956.26    175.69 o 
  23   5   1     1697.72     2275.37    139.12 o 
  25   5   1      589.37      673.98     96.29 o 
  27   5   1      218.41      187.43     71.71 o 
 -26   6   1      745.85      864.63    107.92 o 
 -24   6   1        3.70      -23.62     48.41 o 
 -22   6   1     1654.19     1591.89    119.91 o 
 -20   6   1      889.69      941.76     93.85 o 
 -18   6   1      627.09      654.56     77.59 o 
 -16   6   1     7842.11     8916.77    182.49 o 
 -14   6   1      920.88      966.29     80.33 o 
 -12   6   1     2894.78     3071.78    126.06 o 
 -10   6   1      304.63      204.13     50.10 o 
  -8   6   1     5879.29     7500.60    370.03 o 
  -6   6   1       30.95       27.44     21.54 o 
  -4   6   1        9.19       28.58     38.32 o 
  -2   6   1      323.86      493.00    142.89 o 
   0   6   1    39742.52    43970.05    473.91 o 
   2   6   1     6504.75     7122.54    147.75 o 
   4   6   1    11582.54    11589.84    197.54 o 
   6   6   1      765.56     1128.83     66.60 o 
   8   6   1     1462.73     1874.14     65.07 o 
  10   6   1    10949.18    11236.46    153.51 o 
  12   6   1     2677.54     3342.73     80.55 o 
  14   6   1      513.39      649.04     55.47 o 
  16   6   1     5421.29     5365.31    136.34 o 
  18   6   1      241.17      245.85     60.39 o 
  20   6   1     1886.07     1895.11    123.17 o 
  22   6   1      474.50      378.26     75.32 o 
  24   6   1       86.13      168.31     69.17 o 
  26   6   1      663.93      622.56     95.91 o 
 -25   7   1      508.01      586.55    233.18 o 
 -23   7   1       10.49       66.25     56.72 o 
 -21   7   1       22.35       90.31     56.50 o 
 -19   7   1      185.68      103.70     56.75 o 
 -17   7   1      297.44      468.20     69.79 o 
 -15   7   1     5250.09     5261.31    167.57 o 
 -13   7   1     1117.41      848.98     62.57 o 
 -11   7   1     8227.58     9042.93    328.89 o 
  -9   7   1       19.75        8.63     26.72 o 
  -7   7   1    40577.80    39719.23    388.41 o 
  -5   7   1       31.67       72.36     59.00 o 
  -3   7   1     6123.99     6756.58    155.23 o 
  -1   7   1       33.10       82.18     56.83 o 
   1   7   1    30382.00    31806.03    513.12 o 
   3   7   1     4240.26     3589.42    178.29 o 
   5   7   1     2517.54     2579.89     99.66 o 
   7   7   1     1951.31     2096.00     73.95 o 
   9   7   1     2054.46     1669.90     72.10 o 
  11   7   1     2068.52     2192.00    173.89 o 
  13   7   1     4855.84     5185.54    118.39 o 
  15   7   1    14684.68    14565.80    282.38 o 
  17   7   1      801.49     1089.22     94.83 o 
  19   7   1     1595.06     1940.76    122.85 o 
  21   7   1      131.99       37.25     55.48 o 
  23   7   1     4716.11     5052.97    198.39 o 
  25   7   1       79.63      188.77     74.50 o 
 -26   8   1      555.51      813.74    179.27 o 
 -24   8   1      208.21      284.26     76.47 o 
 -22   8   1     1569.73     1534.70    232.85 o 
 -20   8   1        2.43       44.86     56.47 o 
 -18   8   1      236.43      377.59     73.73 o 
 -16   8   1      220.98      186.56     61.25 o 
 -14   8   1     6590.32     7337.98    220.83 o 
 -12   8   1     1574.39     1778.18    339.37 o 
 -10   8   1     4858.00     5424.73     94.38 o 
  -8   8   1     7973.51    10455.04    241.63 o 
  -6   8   1      908.69     1121.67    104.90 o 
  -4   8   1       23.20      187.43     78.92 o 
  -2   8   1    11690.24    11613.33    379.32 o 
   0   8   1     7309.62     7344.34    170.52 o 
   2   8   1      720.72      898.28     94.83 o 
   4   8   1     3621.75     3068.77    115.45 o 
   6   8   1      829.44      917.03     72.74 o 
   8   8   1     7861.66     8019.69    146.31 o 
  10   8   1      303.11      580.36     66.88 o 
  12   8   1      823.29      805.15    117.52 o 
  14   8   1      180.36      223.09     55.80 o 
  16   8   1     3183.03     3540.05    146.16 o 
  18   8   1     1866.44     1961.37    124.40 o 
  20   8   1      530.22      476.04     78.74 o 
  22   8   1     1079.74      999.32    105.99 o 
  24   8   1     1221.63     1163.88    117.85 o 
  26   8   1      219.52      196.32     77.63 o 
 -25   9   1      790.40     1007.09    120.37 o 
 -23   9   1       80.19       26.59    121.13 o 
 -21   9   1      985.13     1091.14    109.06 o 
 -19   9   1       87.96       73.29    112.04 o 
 -17   9   1     3004.62     3646.68    160.87 o 
 -15   9   1      729.80      787.79     85.75 o 
 -13   9   1      114.12      276.50     50.54 o 
 -11   9   1     1111.09     1113.92    136.40 o 
  -9   9   1     6745.55     6645.77    139.80 o 
  -7   9   1    10745.60    11682.51    455.31 o 
  -5   9   1      620.22      759.23     72.56 o 
  -3   9   1     6023.24     6138.76    240.32 o 
  -1   9   1      333.07      317.78     54.60 o 
   1   9   1    18258.69    18915.84    611.19 o 
   3   9   1     5438.06     5505.14    219.21 o 
   5   9   1    12729.43    13125.26    251.90 o 
   7   9   1      137.45      195.76     59.92 o 
   9   9   1    13384.11    14269.54    212.82 o 
  11   9   1      300.59      173.42     44.64 o 
  13   9   1      777.18      907.07     70.99 o 
  15   9   1     2022.34     2180.19    122.00 o 
  17   9   1     3833.92     4305.00    208.17 o 
  19   9   1      283.99      247.22     68.89 o 
  21   9   1      878.79      907.65    115.61 o 
  23   9   1     1052.52     1255.51    118.21 o 
  25   9   1       10.95      -10.87     72.75 o 
 -24  10   1      724.67      669.96    104.02 o 
 -22  10   1     1531.33     1664.79    135.41 o 
 -20  10   1      699.42      559.54     88.15 o 
 -18  10   1     1509.69     1476.86    169.52 o 
 -16  10   1     1078.70     1248.71     88.07 o 
 -14  10   1     4422.19     4706.67    177.25 o 
 -12  10   1      698.95      733.95    122.11 o 
 -10  10   1     8270.93     9286.93    201.51 o 
  -8  10   1      441.64      448.89     70.50 o 
  -6  10   1     6922.10     6646.52    236.42 o 
  -4  10   1      726.84      781.02     79.66 o 
  -2  10   1    17073.17    16656.23    297.14 o 
   0  10   1     1081.50      968.34    103.60 o 
   2  10   1     4263.78     4145.21    147.25 o 
   4  10   1     1875.46     2015.98    112.91 o 
   6  10   1      875.22     1033.38    125.36 o 
   8  10   1     2631.26     2560.94    121.07 o 
  10  10   1      297.96      477.83     97.43 o 
  12  10   1     7597.76     7540.79    214.48 o 
  14  10   1        4.84       46.20     52.80 o 
  16  10   1     1569.22     1494.60     93.42 o 
  18  10   1      528.70      453.43     81.56 o 
  20  10   1     1231.50     1605.81    124.82 o 
  22  10   1       46.79      123.39     64.64 o 
  24  10   1     2005.07     2190.69    156.38 o 
 -21  11   1     1536.63     1741.39    137.60 o 
 -19  11   1      195.70      226.77     85.29 o 
 -17  11   1     2649.15     3523.53    172.79 o 
 -15  11   1       11.56        9.64     56.73 o 
 -13  11   1      337.20      470.46     82.16 o 
 -11  11   1     1700.65     1972.71    284.49 o 
  -9  11   1     6162.63     5930.72    196.34 o 
  -7  11   1       48.05      254.39    158.16 o 
  -5  11   1      152.19       57.55     62.68 o 
  -3  11   1     2604.37     2706.04    129.05 o 
  -1  11   1        1.61       52.89     64.30 o 
   1  11   1     5042.04     5049.25    317.29 o 
   3  11   1      324.83      348.06     66.58 o 
   5  11   1    12267.75    12407.97    268.58 o 
   7  11   1      126.87      159.80     60.73 o 
   9  11   1     1332.79     1247.00     80.76 o 
  11  11   1     4969.51     4956.45    141.71 o 
  13  11   1     2322.84     2651.72    142.58 o 
  15  11   1       75.01      100.69     90.61 o 
  17  11   1     2063.04     2454.32    153.29 o 
  19  11   1      282.51      215.61     79.88 o 
  21  11   1      701.73      726.16    101.50 o 
 -20  12   1        6.74      -33.25     68.76 o 
 -18  12   1     1772.80     1751.51    140.08 o 
 -16  12   1      136.90      269.12     81.15 o 
 -14  12   1     2557.04     2935.34    159.82 o 
 -12  12   1      372.24      431.81     83.20 o 
 -10  12   1     2984.83     3461.53    159.83 o 
  -8  12   1      224.48      362.56     75.71 o 
  -6  12   1     2744.43     2623.73    138.69 o 
  -4  12   1     4192.56     3948.71    229.93 o 
  -2  12   1     7546.63     7641.97    675.17 o 
   0  12   1       94.13      146.19     76.32 o 
   2  12   1     4998.15     4684.28    331.25 o 
   4  12   1     2117.44     1929.85    123.04 o 
   6  12   1      816.65      875.55    128.60 o 
   8  12   1     2798.57     3176.45    117.42 o 
  10  12   1     2406.39     2493.11    109.05 o 
  12  12   1     4211.19     4101.90    173.76 o 
  14  12   1      296.64      285.27     77.40 o 
  16  12   1     1897.01     1959.20    196.48 o 
  18  12   1        3.60       69.32     83.46 o 
  20  12   1     1259.48     1482.49    137.81 o 
 -19  13   1     1301.12     1501.36    141.84 o 
 -17  13   1      903.24     1060.75    156.21 o 
 -15  13   1      517.37      429.68     91.90 o 
 -13  13   1      745.81      792.73    103.79 o 
 -11  13   1     1828.22     2073.98    180.57 o 
  -9  13   1     1678.38     1772.27    146.79 o 
  -7  13   1     2846.90     2729.02    207.84 o 
  -5  13   1     1391.71     1364.59    114.12 o 
  -3  13   1     5720.66     6114.80    204.13 o 
  -1  13   1       58.03       79.39     61.06 o 
   1  13   1      204.03      335.42     76.48 o 
   3  13   1       24.43       20.81     57.15 o 
   5  13   1     4698.99     4180.14    171.83 o 
   7  13   1       19.58        8.39     43.86 o 
   9  13   1     2826.48     2707.78    117.92 o 
  11  13   1      852.16      960.34    107.44 o 
  13  13   1      143.37      316.78     82.21 o 
  15  13   1      654.10      731.17    106.26 o 
  17  13   1      480.92      612.84    103.10 o 
  19  13   1     1553.34     1772.11    158.81 o 
 -16  14   1      180.66      177.36     85.82 o 
 -14  14   1      837.70      901.07    245.19 o 
 -12  14   1      298.49      357.80     89.01 o 
 -10  14   1     1878.39     1902.98    141.23 o 
  -8  14   1      139.23      140.15     74.15 o 
  -6  14   1     1184.73     1076.68    110.68 o 
  -4  14   1      393.26      376.98     82.94 o 
  -2  14   1     2023.42     1915.71    133.61 o 
   0  14   1      878.55      742.11    180.56 o 
   2  14   1     2681.57     2398.50    145.24 o 
   4  14   1     3956.80     3784.24    173.56 o 
   6  14   1     2137.59     1948.65    136.04 o 
   8  14   1     2462.01     2351.64    116.85 o 
  10  14   1      386.97      362.75     88.35 o 
  12  14   1     1933.44     1878.21    143.40 o 
  14  14   1      475.75      364.18     92.75 o 
  16  14   1     1212.07     1317.47    143.54 o 
 -15  15   1     1685.46     1804.54    215.64 o 
 -13  15   1      325.96      485.93    101.45 o 
 -11  15   1     1936.97     2001.85    153.84 o 
  -9  15   1       62.87       63.74    160.75 o 
  -7  15   1     2360.14     2593.05    213.37 o 
  -5  15   1      887.06      770.60    106.41 o 
  -3  15   1     4601.25     4699.19    265.00 o 
  -1  15   1       75.66      -33.26     60.03 o 
   1  15   1     2058.09     2013.57    141.92 o 
   3  15   1        0.76       27.52     66.34 o 
   5  15   1     3067.35     2708.02    160.00 o 
   7  15   1      328.75      513.22     72.07 o 
   9  15   1     1383.09     1349.04    129.89 o 
  11  15   1       70.38       98.94     76.07 o 
  13  15   1     1252.73     1284.09    134.17 o 
  15  15   1      867.52      913.31    206.55 o 
 -12  16   1        5.96       29.17     81.65 o 
 -10  16   1     1541.38     1610.25    156.21 o 
  -8  16   1      142.04       90.06     78.10 o 
  -6  16   1     1039.49      930.28    117.99 o 
  -4  16   1      409.86      362.07     87.95 o 
  -2  16   1      434.77      376.30     91.94 o 
   0  16   1      266.13      565.46    165.30 o 
   2  16   1      589.61      539.77     99.61 o 
   4  16   1     2388.13     2412.22    159.81 o 
   6  16   1      568.79      779.03     84.94 o 
   8  16   1      793.63      695.63    110.20 o 
  10  16   1      204.53      189.60    102.95 o 
  12  16   1     1588.68     1733.55    153.58 o 
  -7  17   1      791.54      508.71    108.14 o 
  -5  17   1      139.28       -1.84     73.52 o 
  -3  17   1     1623.13     1500.15    142.30 o 
  -1  17   1        0.43      -10.73     69.74 o 
   1  17   1     1866.98     1794.46    151.01 o 
   3  17   1      141.07       93.51     80.82 o 
   5  17   1     1315.91     1045.00    124.83 o 
   7  17   1      377.75      362.33     89.28 o 
 -28   0   2    18482.81    18390.35    581.96 o 
 -26   0   2       49.51       68.85     87.68 o 
 -24   0   2    23818.34    22361.48    589.11 o 
 -22   0   2    12701.87    12350.87    311.49 o 
 -20   0   2    21809.24    21616.71    298.48 o 
 -18   0   2    30150.35    30379.29    356.50 o 
 -16   0   2    77163.16    75624.07    776.13 o 
 -14   0   2    38710.16    36927.98    316.08 o 
 -12   0   2    27736.60    25668.60    241.93 o 
 -10   0   2   110504.80   110047.33   1178.83 o 
  -8   0   2      692.46     1706.82    310.47 o 
  -6   0   2   184453.13   197695.97   2350.59 o 
  -4   0   2   103540.15   100478.22   1118.14 o 
  -2   0   2   424528.06   421213.34   4966.84 o 
   4   0   2    34539.18    40296.60    468.30 o 
   6   0   2   160106.53   160238.55   1799.48 o 
   8   0   2   109910.92   119577.28   1791.03 o 
  10   0   2    55026.48    53573.16    532.55 o 
  12   0   2     7506.00     8158.92    800.20 o 
  14   0   2     2700.07     2311.48     88.59 o 
  16   0   2    28325.66    30689.13    392.17 o 
  18   0   2    16329.70    15304.89    261.99 o 
  20   0   2    19217.77    19449.71    490.38 o 
  22   0   2     3668.80     3380.07    211.74 o 
  24   0   2     7557.51     8152.06    337.75 o 
  26   0   2     2978.23     2802.65    218.24 o 
  28   0   2     7053.30     7092.70    355.28 o 
 -29   1   2     4076.70     4533.18    209.57 o 
 -27   1   2     4150.16     3820.17    181.91 o 
 -25   1   2    12772.68    13727.91    327.22 o 
 -23   1   2     5198.56     4841.96    157.43 o 
 -21   1   2    37887.35    38183.80    355.02 o 
 -19   1   2     6123.48     6965.16    117.70 o 
 -17   1   2    27550.96    26293.02    246.27 o 
 -15   1   2     7461.06     7720.27    107.91 o 
 -13   1   2   113495.91   114849.98    568.54 o 
 -11   1   2   119478.03   123827.77    769.52 o 
  -9   1   2   190893.92   201606.02   1208.57 o 
  -7   1   2    43593.36    48414.99    329.33 o 
  -5   1   2    54998.50    57695.36    370.82 o 
  -3   1   2    40465.05    47997.10    428.69 o 
  -1   1   2   266538.91   271489.03   1838.17 o 
   1   1   2   210361.25   213479.00   1444.73 o 
   3   1   2    88311.34    94838.72    571.50 o 
   5   1   2     6707.63     6951.32     74.46 o 
   7   1   2    12005.21    13392.28    139.95 o 
   9   1   2    40484.43    42794.19    268.79 o 
  11   1   2       83.12      234.51     52.10 o 
  13   1   2    72288.84    72335.27    715.42 o 
  15   1   2     1862.76     2493.83    140.53 o 
  17   1   2    34565.77    33420.79    299.68 o 
  19   1   2      601.62      499.78     67.41 o 
  21   1   2    29212.40    27760.68    551.44 o 
  23   1   2     1671.63     2156.46    130.85 o 
  25   1   2    12843.70    12328.26    307.48 o 
  27   1   2     1077.40     1409.50    126.21 o 
  29   1   2    11203.54    10870.83    318.23 o 
 -28   2   2    11059.92    10924.03    519.29 o 
 -26   2   2       12.55      -12.34     46.05 o 
 -24   2   2    15190.37    15595.42    342.39 o 
 -22   2   2    11944.57    12251.20    186.05 o 
 -20   2   2    17171.71    16797.31    209.86 o 
 -18   2   2    26260.56    27731.13    238.55 o 
 -16   2   2    35035.27    35048.64    336.56 o 
 -14   2   2    44417.45    44090.94    305.38 o 
 -12   2   2    17040.08    15665.69    126.88 o 
 -10   2   2    81408.49    82779.07    547.72 o 
  -8   2   2     3541.82     3668.05     61.72 o 
  -6   2   2   236482.66   248682.20   1684.22 o 
  -4   2   2     5531.80     6852.50     86.66 o 
  -2   2   2    80477.31    82209.71    884.43 o 
   0   2   2    41085.02    45316.20    404.18 o 
   2   2   2   125306.70   127130.37    758.18 o 
   4   2   2    68572.65    69132.67    476.34 o 
   6   2   2    35994.51    40092.57    282.00 o 
   8   2   2    20071.16    21089.06    179.70 o 
  10   2   2   145932.50   146951.50    908.99 o 
  12   2   2     2679.26     2705.98     49.21 o 
  14   2   2    41896.53    41254.28    369.80 o 
  16   2   2    22825.67    22771.98    229.12 o 
  18   2   2    14256.72    13653.64    230.51 o 
  20   2   2    25333.86    24380.66    454.01 o 
  22   2   2    25184.38    24164.29    415.39 o 
  24   2   2     6709.31     6658.91    217.17 o 
  26   2   2     1089.92     1076.26    181.21 o 
  28   2   2     4587.05     4295.10    198.11 o 
 -27   3   2     1195.12     1140.42    117.99 o 
 -25   3   2     9321.19     9592.36    271.75 o 
 -23   3   2     1002.06     1107.23    100.57 o 
 -21   3   2    18120.53    18753.23    231.87 o 
 -19   3   2       22.33      450.42    303.32 o 
 -17   3   2    33827.30    32898.80    263.22 o 
 -15   3   2     1302.16     1153.27     49.88 o 
 -13   3   2   107096.84   109729.77    630.17 o 
 -11   3   2     8959.74     8652.87    106.65 o 
  -9   3   2   126047.30   125703.66    784.13 o 
  -7   3   2    26070.47    27737.98    211.47 o 
  -5   3   2   110623.02   113868.41    813.14 o 
  -3   3   2    64941.05    63938.75    497.42 o 
  -1   3   2    30834.02    29213.00    244.22 o 
   1   3   2   473153.38   483842.69   3126.81 o 
   3   3   2      586.79      649.62     37.99 o 
   5   3   2    68564.20    61365.10    404.70 o 
   7   3   2    44520.36    45265.31    321.95 o 
   9   3   2   240613.78   243881.06   1452.80 o 
  11   3   2     4416.37     4154.42     77.95 o 
  13   3   2   134206.70   136419.03   1087.05 o 
  15   3   2     9696.46     9034.54    130.99 o 
  17   3   2    61818.02    62156.68    564.55 o 
  19   3   2     2493.50     2124.32     92.74 o 
  21   3   2    25997.08    25147.19    417.24 o 
  23   3   2       24.17       49.74     50.10 o 
  25   3   2     9017.44     8828.01    368.92 o 
  27   3   2     1076.32      983.37    109.94 o 
 -28   4   2     6957.72     6811.74    306.90 o 
 -26   4   2        8.28       10.14     55.27 o 
 -24   4   2     7134.08     6825.76    224.17 o 
 -22   4   2     2224.36     2267.20     92.88 o 
 -20   4   2    15625.12    15533.20    206.18 o 
 -18   4   2    13234.71    13082.79    178.25 o 
 -16   4   2    10434.88    10464.15    140.20 o 
 -14   4   2    32932.81    31272.97    242.48 o 
 -12   4   2    17807.34    19071.36    151.16 o 
 -10   4   2   104346.15   107755.67    642.41 o 
  -8   4   2    47331.95    51963.07    364.59 o 
  -6   4   2   144796.83   146339.42   1042.38 o 
  -4   4   2    13470.20    13195.86    174.45 o 
  -2   4   2   145411.08   151935.81   1060.94 o 
   0   4   2     2295.35     2058.91     53.80 o 
   2   4   2    63028.13    58074.34    451.02 o 
   4   4   2      784.70     1151.86     37.32 o 
   6   4   2   111122.27   117270.30    735.20 o 
   8   4   2     5378.02     5169.04     99.37 o 
  10   4   2    68024.16    69045.20    481.67 o 
  12   4   2    32392.03    35150.45    294.65 o 
  14   4   2    71396.11    71493.82    518.38 o 
  16   4   2    12999.30    13006.51    204.74 o 
  18   4   2    24857.53    23580.28    303.40 o 
  20   4   2    28428.50    27789.38    350.13 o 
  22   4   2     8217.64     8263.48    511.17 o 
  24   4   2    11542.95    11302.31    350.41 o 
  26   4   2     1303.17     1259.66    119.81 o 
  28   4   2     6955.19     6899.97    431.60 o 
 -27   5   2     2266.06     2395.98    160.94 o 
 -25   5   2     7869.65     8477.60    260.56 o 
 -23   5   2      567.78      555.67     84.01 o 
 -21   5   2    23070.34    22894.22    348.18 o 
 -19   5   2       69.74      163.49     71.38 o 
 -17   5   2    45206.84    44526.77    378.40 o 
 -15   5   2     2429.21     2069.52     73.44 o 
 -13   5   2    75336.30    74104.15    461.74 o 
 -11   5   2     1575.70     2360.87    101.57 o 
  -9   5   2    79663.84    79283.60    495.66 o 
  -7   5   2     9662.30     8130.51    133.93 o 
  -5   5   2    91926.09    88762.13    670.60 o 
  -3   5   2    53482.84    53859.79    538.66 o 
  -1   5   2    49472.38    53825.74    536.78 o 
   1   5   2    21331.32    21514.34    329.63 o 
   3   5   2    45366.38    40175.43    348.50 o 
   5   5   2    45365.86    44755.99    332.20 o 
   7   5   2    19848.52    19497.92    185.15 o 
   9   5   2    46862.68    43903.34    339.57 o 
  11   5   2    54955.40    55454.53    416.25 o 
  13   5   2    50585.58    50091.34    394.59 o 
  15   5   2      670.13      690.23     50.66 o 
  17   5   2    22107.42    22263.82    292.93 o 
  19   5   2     1949.58     1969.33     95.14 o 
  21   5   2    32274.23    33313.76    404.01 o 
  23   5   2      124.90       98.60     57.42 o 
  25   5   2     9631.95    10026.41    282.80 o 
  27   5   2     1725.08     1851.35    144.84 o 
 -26   6   2      629.37      523.88    132.18 o 
 -24   6   2    11697.33    11450.40    300.06 o 
 -22   6   2     1770.57     1534.21    134.45 o 
 -20   6   2    21120.82    21108.66    328.02 o 
 -18   6   2     3192.82     3195.21    122.22 o 
 -16   6   2    11054.27    11070.96    182.99 o 
 -14   6   2    14129.00    13703.89    170.96 o 
 -12   6   2    11654.97    12999.00    189.51 o 
 -10   6   2    73599.20    73315.48    475.63 o 
  -8   6   2    38625.91    36730.56    367.08 o 
  -6   6   2    51604.61    53275.61    545.04 o 
  -4   6   2    10225.42     9466.97    174.87 o 
  -2   6   2   132226.39   127129.25   1144.20 o 
   0   6   2     2756.98     2135.85     83.66 o 
   2   6   2   152069.53   150169.23   2448.99 o 
   4   6   2    33452.19    39639.87    443.10 o 
   6   6   2    84257.84    78688.09    588.26 o 
   8   6   2     2153.62     2622.83     67.13 o 
  10   6   2    49234.28    53524.16    409.46 o 
  12   6   2     7769.49     7669.34    122.72 o 
  14   6   2    34248.72    34006.44    467.10 o 
  16   6   2    15875.80    15458.67    236.46 o 
  18   6   2    18779.47    17709.71    266.32 o 
  20   6   2    10009.75    10319.09    206.95 o 
  22   6   2     3858.89     3462.38    128.37 o 
  24   6   2    13429.66    13148.95    321.22 o 
  26   6   2     1836.21     1707.17    137.88 o 
 -25   7   2     3862.37     3775.72    183.46 o 
 -23   7   2     2257.42     2288.06    147.00 o 
 -21   7   2     8155.45     7583.87    230.78 o 
 -19   7   2     3384.50     3402.38    128.72 o 
 -17   7   2    39944.75    38752.27    721.30 o 
 -15   7   2     1249.20     1433.13     81.68 o 
 -13   7   2    27094.28    27242.06    293.93 o 
 -11   7   2       20.48       68.87     36.96 o 
  -9   7   2    68814.47    69585.34    514.93 o 
  -7   7   2     8053.93     7240.15    229.33 o 
  -5   7   2   118092.09   117464.63    930.36 o 
  -3   7   2    57806.23    60658.35    523.18 o 
  -1   7   2   153546.78   148057.69   1327.65 o 
   1   7   2    23322.13    24967.10    330.62 o 
   3   7   2    65130.23    62802.48    650.60 o 
   5   7   2    26496.61    24627.09    266.13 o 
   7   7   2    27321.10    26778.42    387.57 o 
   9   7   2    48679.84    47685.04    342.39 o 
  11   7   2    15518.32    14638.35    178.84 o 
  13   7   2    11291.04    11183.68    157.74 o 
  15   7   2      161.70      234.54     52.80 o 
  17   7   2    18031.46    18139.15    272.07 o 
  19   7   2      822.79      970.49    205.25 o 
  21   7   2    23836.19    23553.99    421.60 o 
  23   7   2      226.71      141.09     67.02 o 
  25   7   2     7838.20     7967.60    256.47 o 
 -26   8   2     2190.77     2341.18    160.28 o 
 -24   8   2     8324.10     7935.50    257.62 o 
 -22   8   2     3422.68     3121.82    160.41 o 
 -20   8   2    17512.49    16964.22    947.64 o 
 -18   8   2    10510.32    10153.13    255.36 o 
 -16   8   2    11689.07    11485.61    263.38 o 
 -14   8   2     5897.93     5556.76    143.57 o 
 -12   8   2    14297.20    13899.02    221.33 o 
 -10   8   2    49491.13    48767.26    358.66 o 
  -8   8   2    12828.26    13048.30    207.24 o 
  -6   8   2     9161.08     7993.89    184.52 o 
  -4   8   2      313.65      307.45     50.88 o 
  -2   8   2    31851.71    30079.77    394.82 o 
   0   8   2      151.43      392.59     52.55 o 
   2   8   2    73110.90    66311.66   1006.75 o 
   4   8   2      620.49      555.68     60.33 o 
   6   8   2    69058.03    63871.29    552.39 o 
   8   8   2     3989.83     3758.69    102.81 o 
  10   8   2    69612.41    68560.12    595.62 o 
  12   8   2      762.56      710.63     54.85 o 
  14   8   2    41418.43    41562.30    543.78 o 
  16   8   2     8295.22     7975.60    215.59 o 
  18   8   2    24142.88    22897.26    399.74 o 
  20   8   2     3012.25     2993.46    150.61 o 
  22   8   2     5995.93     5384.71    203.24 o 
  24   8   2     2476.91     2798.88    165.43 o 
 -25   9   2     3324.23     3103.11    179.57 o 
 -23   9   2     2086.83     1819.62    141.21 o 
 -21   9   2     3748.60     3455.90    167.09 o 
 -19   9   2      865.41      964.95    100.43 o 
 -17   9   2    27266.86    25924.24    801.18 o 
 -15   9   2     2657.99     2834.39    137.88 o 
 -13   9   2    19741.80    20679.46    288.84 o 
 -11   9   2     2202.79     2229.34    117.94 o 
  -9   9   2    32518.66    31442.43    442.48 o 
  -7   9   2      732.48      901.96     78.50 o 
  -5   9   2    61935.16    59859.78    672.52 o 
  -3   9   2    10683.77    10489.45    220.82 o 
  -1   9   2    54311.42    52028.44    598.36 o 
   1   9   2    22754.07    22774.90    429.33 o 
   3   9   2    28612.40    28548.13    397.73 o 
   5   9   2    46774.80    44891.01    545.77 o 
   7   9   2     6559.30     6760.04    142.01 o 
   9   9   2    28858.60    28000.68    322.34 o 
  11   9   2     7326.55     7586.60    156.86 o 
  13   9   2    13262.86    13424.79    317.61 o 
  15   9   2     1133.07      924.08     90.93 o 
  17   9   2    16518.72    16185.49    328.94 o 
  19   9   2       33.31       29.29     55.39 o 
  21   9   2     6511.02     6675.78    240.65 o 
  23   9   2        6.27      -41.52     53.26 o 
 -24  10   2     5694.64     5525.05    226.14 o 
 -22  10   2     1769.16     1697.89    137.21 o 
 -20  10   2     5005.33     5372.72    205.31 o 
 -18  10   2     9882.75     9763.17    266.36 o 
 -16  10   2    13712.13    13473.21    245.90 o 
 -14  10   2    18460.24    17615.32    343.99 o 
 -12  10   2    11417.20    11587.41    266.08 o 
 -10  10   2    17496.67    18167.74    334.65 o 
  -8  10   2    28217.75    28226.79    425.56 o 
  -6  10   2    19266.18    19612.03    411.79 o 
  -4  10   2     2023.19     2157.42    242.59 o 
  -2  10   2    17911.18    17639.40    306.49 o 
   0  10   2     1634.83     1477.59     97.30 o 
   2  10   2    68723.33    64937.89    724.97 o 
   4  10   2      176.73      141.01     53.73 o 
   6  10   2    55160.26    53753.79    515.16 o 
   8  10   2     3698.89     3724.43    140.41 o 
  10  10   2    36780.51    37421.86    407.84 o 
  12  10   2    10163.04     9967.90    190.80 o 
  14  10   2    21249.30    22276.14    390.36 o 
  16  10   2     1787.85     2182.21    133.86 o 
  18  10   2    12152.13    11710.73    288.19 o 
  20  10   2     2771.77     3015.31    158.67 o 
  22  10   2     1047.02     1227.14    118.31 o 
 -21  11   2     5980.93     5484.28    218.58 o 
 -19  11   2      843.18     1112.13     92.57 o 
 -17  11   2    15951.75    15345.31    343.17 o 
 -15  11   2      464.35      618.31    150.04 o 
 -13  11   2    18960.37    18631.78    363.11 o 
 -11  11   2      119.23      128.09     66.25 o 
  -9  11   2    22734.75    22668.37    406.60 o 
  -7  11   2      141.95       65.49     54.28 o 
  -5  11   2    12283.55    11924.78    380.94 o 
  -3  11   2     1900.21     1878.76    114.82 o 
  -1  11   2    14773.58    13212.48    273.53 o 
   1  11   2     9065.34     8203.43    213.02 o 
   3  11   2    15448.39    14750.94    291.92 o 
   5  11   2    16862.14    15327.00    301.97 o 
   7  11   2     1059.51     1062.68     85.87 o 
   9  11   2    16248.14    15106.90    242.42 o 
  11  11   2     8316.77     7963.20    175.74 o 
  13  11   2     9586.29     8863.29    306.25 o 
  15  11   2     2363.29     2289.21    155.23 o 
  17  11   2     7534.28     7470.69    236.95 o 
  19  11   2       87.76       37.83     65.07 o 
  21  11   2     2991.79     2983.27    137.46 o 
 -20  12   2     4501.89     4479.85    277.34 o 
 -18  12   2     3002.30     3023.41    171.04 o 
 -16  12   2     3795.74     3838.95    182.37 o 
 -14  12   2     3753.62     4297.39    185.92 o 
 -12  12   2     4041.43     3503.63    163.84 o 
 -10  12   2    12238.39    11709.30    283.18 o 
  -8  12   2     2096.71     1804.71    198.43 o 
  -6  12   2    20524.20    20221.49    369.70 o 
  -4  12   2     2163.98     1928.27    125.64 o 
  -2  12   2    23819.31    23084.65    663.80 o 
   0  12   2     2640.07     2678.06    143.87 o 
   2  12   2    25542.12    24876.11    407.89 o 
   4  12   2      429.50      551.54     81.96 o 
   6  12   2    18118.04    17738.80    279.52 o 
   8  12   2       53.01       60.93     41.85 o 
  10  12   2    13249.55    13007.36    272.00 o 
  12  12   2       17.84      -26.37    103.27 o 
  14  12   2     3567.13     3519.09    169.38 o 
  16  12   2     3214.22     3469.81    171.99 o 
  18  12   2     2753.40     2951.35    166.94 o 
  20  12   2     5954.68     6238.66    236.92 o 
 -19  13   2      908.77     1000.01    126.91 o 
 -17  13   2     6302.96     6142.77    236.23 o 
 -15  13   2      216.15      269.78    150.69 o 
 -13  13   2     6473.88     6747.51    270.52 o 
 -11  13   2       64.40       59.17     62.13 o 
  -9  13   2    15048.37    15723.68    344.89 o 
  -7  13   2      589.33      665.06     93.32 o 
  -5  13   2    13063.37    13261.89    302.24 o 
  -3  13   2     9192.10     9071.40    593.01 o 
  -1  13   2     5484.65     5173.19    189.18 o 
   1  13   2    10888.33    10914.92    267.74 o 
   3  13   2     8171.27     7472.29    225.39 o 
   5  13   2     9292.61     9335.24    249.73 o 
   7  13   2     6042.24     5631.48    193.46 o 
   9  13   2    13532.07    13826.18    249.29 o 
  11  13   2     1433.44     1438.38    122.34 o 
  13  13   2     7988.33     8280.88    316.96 o 
  15  13   2      890.80     1006.49    113.72 o 
  17  13   2     6289.67     6346.64    245.52 o 
  19  13   2       47.52      -25.68    124.06 o 
 -16  14   2     2126.54     1933.48    154.65 o 
 -14  14   2     1087.42     1047.10    206.87 o 
 -12  14   2      990.95     1028.24    116.06 o 
 -10  14   2     3225.53     3179.37    167.61 o 
  -8  14   2     1086.36     1101.09    115.74 o 
  -6  14   2     8080.53     7695.09    241.97 o 
  -4  14   2       11.25      -42.87     59.90 o 
  -2  14   2    10375.48    10036.56    267.50 o 
   0  14   2      183.24       52.92     66.34 o 
   2  14   2    10211.91     9038.25    253.72 o 
   4  14   2       81.71      -26.52     61.71 o 
   6  14   2     6374.00     6359.86    172.74 o 
   8  14   2      128.44       42.53     48.45 o 
  10  14   2     7401.17     7227.07    242.20 o 
  12  14   2       56.29      108.98     69.76 o 
  14  14   2     4296.62     4091.17    258.18 o 
  16  14   2     2194.12     2360.06    202.97 o 
 -15  15   2       76.96      207.17    106.52 o 
 -13  15   2     3744.94     3482.84    187.34 o 
 -11  15   2      264.10      222.59     85.45 o 
  -9  15   2     6420.81     6311.39    239.35 o 
  -7  15   2      538.83      406.65     91.17 o 
  -5  15   2     5774.91     5814.97    217.24 o 
  -3  15   2     4080.54     3718.95    178.19 o 
  -1  15   2     3601.90     3356.62    171.54 o 
   1  15   2     3797.01     3583.29    175.39 o 
   3  15   2     4602.02     4172.09    185.76 o 
   5  15   2     4545.11     4432.54    202.65 o 
   7  15   2     2600.92     2726.97    129.16 o 
   9  15   2     4092.76     4314.50    153.97 o 
  11  15   2     1448.93     1534.15    244.22 o 
  13  15   2     4615.27     4647.08    213.20 o 
  15  15   2      441.74      392.86    100.21 o 
 -12  16   2     2376.40     2407.39    175.44 o 
 -10  16   2     1347.11     1421.39    154.58 o 
  -8  16   2     2258.75     2201.60    160.70 o 
  -6  16   2     2151.64     2063.87    153.85 o 
  -4  16   2     1002.90      932.53    116.61 o 
  -2  16   2     3018.54     2975.04    168.49 o 
   0  16   2       28.72       58.35     69.33 o 
   2  16   2     3184.21     3252.84    175.33 o 
   4  16   2       19.75       59.82     69.81 o 
   6  16   2     5865.13     5646.53    224.06 o 
   8  16   2     1043.73      974.30    114.06 o 
  10  16   2     4386.98     4261.90    203.94 o 
  12  16   2     1106.62     1228.39    139.65 o 
  -7  17   2      154.46       55.67     89.31 o 
  -5  17   2     2841.95     2769.92    178.11 o 
  -3  17   2      343.84      195.74     89.68 o 
  -1  17   2     2682.43     2655.54    172.63 o 
   1  17   2     1309.09     1000.46    123.84 o 
   3  17   2     2479.91     2458.12    168.60 o 
   5  17   2     1516.45     1460.63    143.17 o 
   7  17   2      732.63      640.37     84.82 o 
 -29   1   3      164.37      300.29     80.64 o 
 -27   1   3      217.95      512.79    162.38 o 
 -25   1   3      106.66        3.34     50.70 o 
 -23   1   3       89.61       81.35     43.32 o 
 -21   1   3      975.05      977.40     60.58 o 
 -19   1   3      483.96      578.80     41.49 o 
 -17   1   3      360.19      416.72     33.98 o 
 -15   1   3     2047.61     2072.98     64.68 o 
 -13   1   3     1466.63     1577.04     54.00 o 
 -11   1   3      773.99     1040.23     49.12 o 
  -9   1   3    10610.91    10326.08    202.43 o 
  -7   1   3     1632.12     1614.97     39.98 o 
  -5   1   3    22672.59    22904.83    212.42 o 
  -3   1   3    35707.86    39316.30    293.19 o 
  -1   1   3      922.16     1172.26     34.87 o 
   1   1   3    20454.65    19887.50    143.94 o 
   3   1   3    58847.54    62816.59    452.94 o 
   5   1   3       38.47        4.87     13.73 o 
   7   1   3     7734.90     8872.58     98.50 o 
   9   1   3     1123.59     1260.35     65.91 o 
  11   1   3       40.88       -9.62     16.27 o 
  13   1   3     1256.74     1377.23     58.43 o 
  15   1   3      673.11      674.15     51.94 o 
  17   1   3     2575.48     2479.76     75.61 o 
  19   1   3     1029.39     1121.40     70.03 o 
  21   1   3      214.11      145.39     96.78 o 
  23   1   3       36.43       66.08     74.04 o 
  25   1   3       17.53      -16.14     50.25 o 
  27   1   3       82.97      110.02     65.35 o 
 -28   2   3      947.47     1132.95    121.47 o 
 -26   2   3      601.53      723.87     93.48 o 
 -24   2   3       26.18       41.31     44.15 o 
 -22   2   3     7534.79     7620.39    146.63 o 
 -20   2   3      528.86      703.18     52.49 o 
 -18   2   3     1956.22     1960.75     62.94 o 
 -16   2   3     2853.92     2481.31     63.88 o 
 -14   2   3        2.16       29.60     20.57 o 
 -12   2   3      645.79      599.87     35.98 o 
 -10   2   3     6093.40     6095.57     90.38 o 
  -8   2   3     9621.73    11220.14    120.40 o 
  -6   2   3     3511.53     3852.35     86.21 o 
  -4   2   3    16111.31    13595.32    138.41 o 
  -2   2   3    51028.07    47050.56    347.89 o 
   0   2   3     1874.08     1179.90     27.81 o 
   2   2   3     4247.99     5886.09     55.25 o 
   4   2   3   114719.67   123963.92    748.89 o 
   6   2   3     1614.07     2035.91     51.09 o 
   8   2   3       54.51       64.17     15.67 o 
  10   2   3     2837.66     3029.22     64.51 o 
  12   2   3      385.34      386.92     36.79 o 
  14   2   3     2041.08     2290.23     66.62 o 
  16   2   3      896.87      949.72     49.85 o 
  18   2   3     7097.21     6262.81    142.24 o 
  20   2   3      217.27      232.28     49.69 o 
  22   2   3     4085.34     4302.39    169.70 o 
  24   2   3      612.91      539.59     83.79 o 
  26   2   3      126.44      104.87     62.14 o 
  28   2   3        3.94      -39.95     58.56 o 
 -27   3   3      103.03      116.45     67.93 o 
 -25   3   3     2068.15     1951.18    192.29 o 
 -23   3   3      367.03      282.56     45.82 o 
 -21   3   3     3017.49     3052.80    104.84 o 
 -19   3   3     2651.04     2720.11     85.79 o 
 -17   3   3      586.64      603.41     63.13 o 
 -15   3   3     1449.29     1732.31     58.52 o 
 -13   3   3      138.61      154.13     33.60 o 
 -11   3   3     1421.68     1762.58     59.94 o 
  -9   3   3     5942.48     7792.13    149.93 o 
  -7   3   3     4907.31     5243.16     91.99 o 
  -5   3   3     7977.99     8440.09    118.27 o 
  -3   3   3    71409.23    75781.67    649.40 o 
  -1   3   3    57310.04    60307.92    388.15 o 
   1   3   3     8414.69     7345.15     80.11 o 
   3   3   3    21368.81    21598.88    149.95 o 
   5   3   3    10102.82    10334.53    108.55 o 
   7   3   3     5101.23     5239.77     78.38 o 
   9   3   3      298.53      304.94     26.53 o 
  11   3   3     2485.69     3059.14     69.61 o 
  13   3   3    15918.01    17042.79    184.53 o 
  15   3   3     1359.01     1453.13     81.37 o 
  17   3   3      506.96      577.52     53.79 o 
  19   3   3      739.12      603.20     61.61 o 
  21   3   3      141.33      163.46     60.90 o 
  23   3   3      196.24       83.74     87.36 o 
  25   3   3     1187.72     1112.72    110.20 o 
  27   3   3       71.24       97.59     64.10 o 
 -28   4   3       79.59       56.56     61.49 o 
 -26   4   3      207.95      160.24     61.94 o 
 -24   4   3      678.93      890.91     95.44 o 
 -22   4   3      202.72      137.80     39.91 o 
 -20   4   3      675.88      362.90     45.29 o 
 -18   4   3      390.87      205.44     51.46 o 
 -16   4   3     1096.29     1482.38     56.64 o 
 -14   4   3     2772.88     2727.13     69.89 o 
 -12   4   3    20996.08    22344.26    216.75 o 
 -10   4   3     1703.02     1714.84     66.99 o 
  -8   4   3     4145.53     4045.99    245.60 o 
  -6   4   3      149.13      371.94     45.14 o 
  -4   4   3    14163.92    12758.12    267.67 o 
  -2   4   3     5409.68     5115.29     70.45 o 
   0   4   3   117113.23   127522.77    779.07 o 
   2   4   3      206.81      215.43     22.52 o 
   4   4   3     4702.90     4055.16     86.81 o 
   6   4   3     6892.46     6139.59     87.18 o 
   8   4   3     2394.27     2795.81     96.47 o 
  10   4   3    12447.26    11822.91    140.76 o 
  12   4   3     3491.74     4111.40     85.77 o 
  14   4   3     4565.06     4880.28    111.51 o 
  16   4   3       58.51       77.00     28.59 o 
  18   4   3      147.27      126.93     39.19 o 
  20   4   3       21.71      105.95     52.95 o 
  22   4   3      638.68      966.18     98.95 o 
  24   4   3      394.70      439.42    113.99 o 
  26   4   3      183.21      185.78     94.83 o 
  28   4   3       27.61      -28.83     95.15 o 
 -27   5   3      252.54      475.43     91.62 o 
 -25   5   3      800.93      818.12     99.89 o 
 -23   5   3        7.14      -16.90     34.19 o 
 -21   5   3     2116.67     2185.72     87.02 o 
 -19   5   3     1090.68     1376.90     69.35 o 
 -17   5   3     1077.63      792.50     53.84 o 
 -15   5   3      882.32      805.07     59.26 o 
 -13   5   3     1583.92     2025.04     73.37 o 
 -11   5   3       23.37      107.51     55.34 o 
  -9   5   3     8085.04     8096.34    332.29 o 
  -7   5   3       63.83       75.94     23.93 o 
  -5   5   3    10813.55    10295.18    121.13 o 
  -3   5   3    24799.00    27095.70    260.07 o 
  -1   5   3     5273.63     4487.32     83.97 o 
   1   5   3     2841.02     3208.14     73.50 o 
   3   5   3     2246.29     2166.77     54.02 o 
   5   5   3      570.71      590.70     33.08 o 
   7   5   3    35537.68    34024.68    276.79 o 
   9   5   3     6244.80     7264.65    107.90 o 
  11   5   3      109.69      165.60     33.46 o 
  13   5   3     1442.66     1393.99    114.60 o 
  15   5   3      979.02     1244.00     58.94 o 
  17   5   3     3686.24     3879.35    117.70 o 
  19   5   3     2483.50     2652.93    107.15 o 
  21   5   3      216.11      259.70     55.74 o 
  23   5   3     1338.19     1216.45    177.64 o 
  25   5   3      117.91      155.31     68.89 o 
  27   5   3      458.22      308.63     84.20 o 
 -26   6   3       14.17      110.27     63.58 o 
 -24   6   3      378.47      598.49    100.35 o 
 -22   6   3       44.18       48.37     59.93 o 
 -20   6   3      679.04      846.24     60.65 o 
 -18   6   3     3304.72     3054.39    117.59 o 
 -16   6   3     4621.47     4911.83    106.61 o 
 -14   6   3     1507.34     1379.25     60.56 o 
 -12   6   3    17997.92    19590.23    224.68 o 
 -10   6   3      203.11      358.85     32.35 o 
  -8   6   3    28969.21    31210.70    381.45 o 
  -6   6   3     1208.99     1756.84     66.21 o 
  -4   6   3     3702.07     4081.77    108.18 o 
  -2   6   3     7094.57     7466.43    153.05 o 
   0   6   3     1475.15     1329.86     70.90 o 
   2   6   3     3455.77     4219.16     92.03 o 
   4   6   3    30702.19    30811.12    260.17 o 
   6   6   3     1869.00     1765.43     57.01 o 
   8   6   3    16677.55    16118.89    176.47 o 
  10   6   3     1419.40     1592.36     60.17 o 
  12   6   3      464.54      461.02     62.00 o 
  14   6   3    10691.19    10994.33    157.38 o 
  16   6   3      341.36      199.60     43.93 o 
  18   6   3     3462.45     3363.37    117.35 o 
  20   6   3      344.97      291.19     57.67 o 
  22   6   3     1439.45     1411.02    169.69 o 
  24   6   3      206.50      239.56     73.25 o 
  26   6   3       44.12       -9.20     60.17 o 
 -25   7   3      164.31      114.37     67.48 o 
 -23   7   3     2157.46     2677.84    152.69 o 
 -21   7   3       10.24      100.88     51.84 o 
 -19   7   3      756.93      492.40     66.49 o 
 -17   7   3     3069.82     2417.23     95.34 o 
 -15   7   3     4256.69     4225.78    111.12 o 
 -13   7   3      454.25      637.73     51.65 o 
 -11   7   3       32.13       41.48     27.32 o 
  -9   7   3     4242.74     4955.72    291.19 o 
  -7   7   3      552.59      365.27     49.64 o 
  -5   7   3     8652.30     7913.21    172.63 o 
  -3   7   3       67.04      104.87     40.14 o 
  -1   7   3    38514.36    39410.70    454.96 o 
   1   7   3      971.48      843.27    201.35 o 
   3   7   3    10621.55     9975.40    190.38 o 
   5   7   3     4761.07     6277.31    105.81 o 
   7   7   3     4671.17     4703.74     94.60 o 
   9   7   3       16.91       36.13     25.47 o 
  11   7   3     3289.59     3141.88    112.64 o 
  13   7   3     2989.27     3168.29     87.36 o 
  15   7   3      802.79      907.66     96.07 o 
  17   7   3      833.65      924.73    143.10 o 
  19   7   3     1122.39     1299.94     87.13 o 
  21   7   3     4896.72     5274.18    156.81 o 
  23   7   3        2.54       -4.23     56.02 o 
  25   7   3     1521.76     1620.99    132.95 o 
 -24   8   3      236.66      246.04     78.24 o 
 -22   8   3       38.74       94.84     61.49 o 
 -20   8   3      224.32      388.20     65.35 o 
 -18   8   3       18.87       22.46     45.89 o 
 -16   8   3     2227.85     2541.43     97.48 o 
 -14   8   3      345.47      342.05     47.03 o 
 -12   8   3     3268.15     3882.62    101.70 o 
 -10   8   3      226.18      237.00     54.31 o 
  -8   8   3     7086.55     7134.98    158.16 o 
  -6   8   3       44.80      129.56     31.17 o 
  -4   8   3     4230.42     4434.65     97.96 o 
  -2   8   3     1711.60     1737.20     91.77 o 
   0   8   3       47.01       36.23     36.15 o 
   2   8   3    13904.80    13357.84    236.13 o 
   4   8   3     2776.27     2568.05    140.51 o 
   6   8   3     5920.23     6207.61    129.05 o 
   8   8   3      216.84      229.94     38.89 o 
  10   8   3     6814.89     7018.83    127.43 o 
  12   8   3      198.47      154.35     46.14 o 
  14   8   3     4304.41     4632.30    110.34 o 
  16   8   3     1469.55     1486.08    115.28 o 
  18   8   3     1838.08     2106.35    105.49 o 
  20   8   3       13.19      -19.29     51.43 o 
  22   8   3     1419.56     1156.57    179.27 o 
  24   8   3      206.04      188.40     70.44 o 
 -25   9   3      444.18      398.70     91.97 o 
 -23   9   3     1626.86     2075.29    296.50 o 
 -21   9   3      842.52      878.74    102.06 o 
 -19   9   3      363.67      389.91     79.98 o 
 -17   9   3     2092.73     2623.80    204.92 o 
 -15   9   3     2301.00     2327.65    129.76 o 
 -13   9   3     2857.66     3362.69    143.31 o 
 -11   9   3      623.06      736.18     97.74 o 
  -9   9   3    12829.74    13170.68    209.81 o 
  -7   9   3      196.54      304.41     66.90 o 
  -5   9   3     2409.84     2895.98    122.11 o 
  -3   9   3      899.75      792.82    126.98 o 
  -1   9   3     6808.62     7135.68    178.46 o 
   1   9   3        0.87       44.16     63.33 o 
   3   9   3     7779.79     7509.92    184.93 o 
   5   9   3     1226.20     1569.87     76.88 o 
   7   9   3      392.48      627.07     55.20 o 
   9   9   3      698.13      870.61     63.15 o 
  11   9   3      967.23     1135.60     71.71 o 
  13   9   3      991.75     1028.09    121.38 o 
  15   9   3      829.40      946.60     90.92 o 
  17   9   3      809.96     1108.73     99.20 o 
  19   9   3      117.74      105.19     60.03 o 
  21   9   3     1702.04     2131.75    141.56 o 
  23   9   3      331.41      167.61     70.69 o 
 -22  10   3      517.59      568.02     95.64 o 
 -20  10   3      238.07      278.46    162.05 o 
 -18  10   3     1161.95     1163.19    110.66 o 
 -16  10   3     3179.54     4041.78    137.78 o 
 -14  10   3      459.66      625.12     88.40 o 
 -12  10   3     1078.36     1325.51    155.88 o 
 -10  10   3      193.04      263.18     66.12 o 
  -8  10   3     2599.09     2992.57    135.92 o 
  -6  10   3     2979.25     2868.41    141.27 o 
  -4  10   3     9423.22     9788.74    224.93 o 
  -2  10   3       53.08       69.00     44.28 o 
   0  10   3     3344.06     3406.51    133.17 o 
   2  10   3     1720.69     1981.18    110.93 o 
   4  10   3     6995.35     6425.03    369.90 o 
   6  10   3     5799.16     5851.38    140.38 o 
   8  10   3    10952.21    11360.55    198.48 o 
  10  10   3     4149.75     3957.61    124.28 o 
  12  10   3       35.26       97.96     56.92 o 
  14  10   3      691.00      665.71     88.86 o 
  16  10   3        5.10       53.22     58.49 o 
  18  10   3     2542.53     2371.13    132.52 o 
  20  10   3        5.89       58.73     57.21 o 
  22  10   3      574.66      512.16     90.39 o 
 -21  11   3      177.53       96.03     64.63 o 
 -19  11   3       67.78      180.44     58.31 o 
 -17  11   3      999.83      943.25    110.42 o 
 -15  11   3     1495.36     1658.56    128.82 o 
 -13  11   3     6527.22     6441.36    210.93 o 
 -11  11   3     7715.42     7492.95    219.71 o 
  -9  11   3       31.47       28.78     53.59 o 
  -7  11   3     6125.29     5695.76    203.30 o 
  -5  11   3     1722.55     1793.24    113.61 o 
  -3  11   3     3041.61     3187.22    139.09 o 
  -1  11   3     3716.98     3845.97    227.01 o 
   1  11   3     1168.64     1179.78     93.77 o 
   3  11   3     1148.37     1272.58    141.59 o 
   5  11   3       17.20       40.57     35.79 o 
   7  11   3      285.81      263.59     49.91 o 
   9  11   3     2838.77     2977.06    112.24 o 
  11  11   3     5216.58     5589.19    149.19 o 
  13  11   3     3233.43     3065.38    153.65 o 
  15  11   3     2365.47     2393.93    141.99 o 
  17  11   3      556.53      568.72    107.49 o 
  19  11   3      636.96      671.87     98.82 o 
  21  11   3       40.45      -27.06     48.08 o 
 -20  12   3     2695.54     2705.99    255.91 o 
 -18  12   3      454.29      411.13     95.29 o 
 -16  12   3     1467.03     1891.50    140.31 o 
 -14  12   3       68.23       75.84     68.73 o 
 -12  12   3     1969.62     2110.79    138.40 o 
 -10  12   3      468.35      458.83     83.40 o 
  -8  12   3     3335.33     3435.39    224.41 o 
  -6  12   3      502.90      538.56     81.24 o 
  -4  12   3     4284.73     4003.30    163.89 o 
  -2  12   3      931.30     1029.18     96.49 o 
   0  12   3     2487.21     2143.20    127.64 o 
   2  12   3     1060.99      995.30     94.51 o 
   4  12   3     2758.22     2745.36    146.79 o 
   6  12   3     1565.55     1648.07     90.90 o 
   8  12   3     1087.04      991.27     77.08 o 
  10  12   3     2395.13     2560.24    111.13 o 
  12  12   3      171.84      295.97     77.50 o 
  14  12   3     1434.13     1719.53    129.72 o 
  16  12   3      116.21      140.27     72.64 o 
  18  12   3     3341.12     3480.52    197.45 o 
  20  12   3       46.87       50.04     80.54 o 
 -19  13   3     1335.35     1579.08    147.25 o 
 -17  13   3      215.70      152.97    115.29 o 
 -15  13   3      349.26      455.79    113.02 o 
 -13  13   3      172.27      203.46     77.77 o 
 -11  13   3     2115.22     2221.19    147.00 o 
  -9  13   3     1107.05     1196.51    114.53 o 
  -7  13   3      872.33      970.42    103.96 o 
  -5  13   3     3638.63     3249.32    158.54 o 
  -3  13   3     1034.45     1016.35    104.64 o 
  -1  13   3     5130.64     4785.00    183.17 o 
   1  13   3       14.12       53.14     60.84 o 
   3  13   3     4706.19     5010.52    207.20 o 
   5  13   3       48.28       96.07     48.74 o 
   7  13   3     5537.16     5349.50    155.44 o 
   9  13   3       85.10       88.66     49.58 o 
  11  13   3     3348.12     3378.40    129.74 o 
  13  13   3      385.48      440.45     87.67 o 
  15  13   3     1632.88     1667.05    139.10 o 
  17  13   3      299.31      322.08     92.43 o 
  19  13   3      551.24      635.23    183.49 o 
 -16  14   3     2772.48     2763.39    178.88 o 
 -14  14   3       51.57        7.31     75.34 o 
 -12  14   3     1635.41     1780.77    340.67 o 
 -10  14   3       37.79       11.02     66.68 o 
  -8  14   3     1782.67     1723.81    134.31 o 
  -6  14   3        5.94        5.22     64.06 o 
  -4  14   3     4761.15     4339.19    183.87 o 
  -2  14   3      731.78      644.27     93.88 o 
   0  14   3      715.38      879.03    104.86 o 
   2  14   3      863.64      793.05    102.15 o 
   4  14   3     1703.50     1795.17    133.43 o 
   6  14   3     2476.79     2215.92    113.78 o 
   8  14   3      762.98      973.21    103.55 o 
  10  14   3     2729.25     2867.92    126.72 o 
  12  14   3       38.29       17.73     70.82 o 
  14  14   3     2119.93     2392.67    162.57 o 
  16  14   3       42.50       -5.14     72.96 o 
 -15  15   3     1246.79     1508.64    148.19 o 
 -13  15   3      225.65      193.52     87.49 o 
 -11  15   3      466.12      571.99    104.27 o 
  -9  15   3     2649.56     2693.74    170.73 o 
  -7  15   3       36.17      -60.29    126.98 o 
  -5  15   3     3248.76     3287.28    172.57 o 
  -3  15   3       42.32       84.93    116.59 o 
  -1  15   3     4382.21     3912.25    325.73 o 
   1  15   3       69.99       22.95     70.50 o 
   3  15   3     8464.56     7947.85    325.08 o 
   5  15   3       79.55       90.19     56.19 o 
   7  15   3     2636.72     2742.53    130.09 o 
   9  15   3       52.93       53.04     53.44 o 
  11  15   3     1598.13     1831.40    192.91 o 
  13  15   3       43.96      106.65     85.09 o 
 -12  16   3     1612.67     1588.89    150.22 o 
 -10  16   3        8.49      -32.71     76.97 o 
  -8  16   3     1718.41     1656.81    143.29 o 
  -6  16   3      275.33      155.46     81.29 o 
  -4  16   3     1934.81     1901.23    146.73 o 
  -2  16   3      903.69      645.45    103.47 o 
   0  16   3      380.63      315.75     85.41 o 
   2  16   3      640.74      486.20     93.90 o 
   4  16   3     1457.83     1467.09    104.06 o 
   6  16   3     1605.13     1593.30    109.81 o 
   8  16   3      503.24      422.39     73.42 o 
  10  16   3     1289.53     1318.54    134.91 o 
  -7  17   3      323.75      352.29    194.53 o 
  -5  17   3     1042.92      995.69    126.14 o 
  -3  17   3      308.40      277.99     90.26 o 
  -1  17   3     2405.20     1870.01    152.65 o 
   1  17   3        0.62      -24.67     71.56 o 
   3  17   3     2192.85     1998.03    124.09 o 
   5  17   3      216.92      149.62     66.09 o 
   7  17   3      963.61      993.73    110.83 o 
 -28   0   4      689.44      961.93    161.73 o 
 -26   0   4     4464.33     4701.51    214.64 o 
 -24   0   4      286.35      160.34     71.51 o 
 -22   0   4    19617.53    19526.77    403.81 o 
 -20   0   4      547.14      682.37    132.83 o 
 -18   0   4     6807.83     7259.05    177.76 o 
 -16   0   4     1534.76     1754.82    136.07 o 
 -14   0   4    21619.14    22722.93    317.00 o 
 -12   0   4   124965.34   139043.27   1251.98 o 
 -10   0   4      628.07      280.24     34.20 o 
  -8   0   4   163753.98   164935.95   1416.72 o 
  -6   0   4    32543.02    32798.36    285.40 o 
  -4   0   4    42874.15    39222.22    334.35 o 
  -2   0   4      426.40      602.73     26.68 o 
   0   0   4   392514.25   444806.31   5149.35 o 
   2   0   4   131002.95   123140.14   1457.51 o 
   4   0   4    63707.12    64561.48    582.05 o 
   6   0   4    13488.32    13960.56    181.48 o 
   8   0   4    81053.71    80551.55    743.46 o 
  10   0   4    15087.82    15078.62    219.30 o 
  12   0   4     9011.47     7753.44    219.86 o 
  14   0   4    43611.43    43604.63    595.28 o 
  16   0   4    50294.06    49747.20    567.26 o 
  18   0   4    32194.57    32996.92    481.94 o 
  20   0   4    13904.89    14015.87    406.60 o 
  22   0   4    12469.07    13481.97    420.24 o 
  24   0   4     5501.13     5670.26    281.24 o 
  26   0   4     7907.08     8189.08    360.48 o 
  28   0   4     2459.28     2310.32    224.08 o 
 -27   1   4     8802.20     8689.87    233.44 o 
 -25   1   4     9477.47     9333.82    206.32 o 
 -23   1   4    12142.31    11633.89    243.47 o 
 -21   1   4     2672.10     2656.20     88.97 o 
 -19   1   4    21135.47    20866.06    207.99 o 
 -17   1   4     2315.37     2216.08     96.66 o 
 -15   1   4    51162.87    50791.95    401.39 o 
 -13   1   4    12431.81    12450.46    180.65 o 
 -11   1   4    36614.73    36630.70    293.42 o 
  -9   1   4     5028.29     4396.98     82.94 o 
  -7   1   4     7147.64     6767.36     85.72 o 
  -5   1   4     4604.05     4951.46     84.69 o 
  -3   1   4      942.99      956.40     21.39 o 
  -1   1   4      846.12      760.18     26.08 o 
   1   1   4   149236.20   156387.02    928.11 o 
   3   1   4    20793.15    21074.22    157.48 o 
   5   1   4    12737.95    12068.75    113.03 o 
   7   1   4   101955.91   103105.84    647.48 o 
   9   1   4    82641.31    82657.59    544.98 o 
  11   1   4   118736.85   124894.63    798.15 o 
  13   1   4    20128.64    19432.92    198.09 o 
  15   1   4    24893.88    24573.69    241.61 o 
  17   1   4     5524.42     5371.58    108.22 o 
  19   1   4    15847.54    15603.08    200.75 o 
  21   1   4        4.14       47.88     47.57 o 
  23   1   4    15494.99    15343.23    571.25 o 
  25   1   4      340.09      278.21     71.63 o 
  27   1   4     5254.15     5231.99    209.20 o 
 -28   2   4      301.50      301.45     82.89 o 
 -26   2   4     5803.40     5689.17    166.88 o 
 -24   2   4      663.28      602.99     67.67 o 
 -22   2   4    11726.08    11828.52    210.05 o 
 -20   2   4    14093.54    13933.43    192.64 o 
 -18   2   4    39765.62    39179.78    306.98 o 
 -16   2   4     2887.27     3370.90     84.68 o 
 -14   2   4    30398.35    30615.33    275.67 o 
 -12   2   4    53298.52    57200.64    422.33 o 
 -10   2   4     4049.25     2619.23    111.19 o 
  -8   2   4   104215.95   102862.70    735.95 o 
  -6   2   4   141047.31   144630.14   1014.72 o 
  -4   2   4    28438.86    27317.57    196.71 o 
  -2   2   4     8883.43    10092.62     86.34 o 
   0   2   4    94497.80   102375.42    703.51 o 
   2   2   4    38659.61    47158.17    364.43 o 
   4   2   4    46566.57    48184.48    541.65 o 
   6   2   4     8552.25     7544.59     90.78 o 
   8   2   4    96932.80    97643.81    727.58 o 
  10   2   4      131.95      157.72     34.31 o 
  12   2   4    54449.33    52072.86    454.40 o 
  14   2   4    13012.02    13116.48    161.32 o 
  16   2   4    32226.63    31255.67    290.84 o 
  18   2   4      996.28     1229.39     60.51 o 
  20   2   4    51964.87    51319.39    517.57 o 
  22   2   4     9903.41    10300.23    465.38 o 
  24   2   4     2841.99     2836.11    145.82 o 
  26   2   4     3275.32     3483.65    214.34 o 
  28   2   4     2817.66     2714.59    186.09 o 
 -27   3   4     2461.34     2393.25    161.73 o 
 -25   3   4     5593.18     5821.18    172.69 o 
 -23   3   4    10065.99     9833.77    172.43 o 
 -21   3   4      899.84      882.93     59.74 o 
 -19   3   4    16639.48    16411.71    195.29 o 
 -17   3   4       52.76       74.29     29.40 o 
 -15   3   4    73732.13    73497.69    540.07 o 
 -13   3   4       43.22      143.21     26.62 o 
 -11   3   4   111544.33   111160.20    728.82 o 
  -9   3   4     1271.74     1636.70     82.07 o 
  -7   3   4   219915.19   214476.75   1483.92 o 
  -5   3   4     1228.75     1522.31     36.38 o 
  -3   3   4   286410.28   295566.97   2200.86 o 
  -1   3   4    10387.49    10549.83    135.94 o 
   1   3   4   308683.78   321270.25   1669.69 o 
   3   3   4    72855.31    77735.36    441.23 o 
   5   3   4   108980.52   107592.27    725.88 o 
   7   3   4   110198.15   109720.07    695.03 o 
   9   3   4    14700.06    12874.15    219.60 o 
  11   3   4    65515.28    63486.12    456.78 o 
  13   3   4    44238.23    44603.82    502.40 o 
  15   3   4    52474.54    54399.67    427.15 o 
  17   3   4      657.85      533.23     44.30 o 
  19   3   4    32807.84    32379.84    388.61 o 
  21   3   4       42.69       87.06     49.90 o 
  23   3   4    13510.40    12971.99    299.60 o 
  25   3   4      219.24      204.62    125.03 o 
  27   3   4     6419.41     6346.32    232.16 o 
 -28   4   4     1333.01     1446.81    250.06 o 
 -26   4   4    11205.48    11234.40    263.07 o 
 -24   4   4     1041.12      910.46     92.60 o 
 -22   4   4    15952.39    15713.57    219.50 o 
 -20   4   4     8596.46     8069.27    147.69 o 
 -18   4   4    37259.82    36386.57    296.55 o 
 -16   4   4    13947.72    14144.41    168.21 o 
 -14   4   4    37447.16    38510.15    330.59 o 
 -12   4   4    12387.46    12705.85    154.63 o 
 -10   4   4   121713.41   127830.16    955.82 o 
  -8   4   4     9413.52    10060.71    144.99 o 
  -6   4   4    42366.73    42919.31    369.51 o 
  -4   4   4    44222.86    44399.07    342.47 o 
  -2   4   4     9985.13     8688.24    213.09 o 
   0   4   4   106904.89   104233.58    583.48 o 
   2   4   4    24543.32    25838.72    182.02 o 
   4   4   4    47784.57    47730.33    340.47 o 
   6   4   4     5741.80     5996.14     87.94 o 
   8   4   4   167940.44   170656.16   1051.77 o 
  10   4   4    17042.45    19819.08    207.19 o 
  12   4   4   120159.24   120132.56    792.45 o 
  14   4   4      666.68      717.43     80.08 o 
  16   4   4    34189.98    32936.92    308.93 o 
  18   4   4     1480.26     1402.87    143.12 o 
  20   4   4    23830.46    23576.33    318.88 o 
  22   4   4     2931.78     3259.29    122.06 o 
  24   4   4    10275.01     9596.43    266.83 o 
  26   4   4     6228.79     6034.70    221.80 o 
 -27   5   4     4348.89     4448.56    205.70 o 
 -25   5   4     2468.67     2286.40    106.17 o 
 -23   5   4     6661.51     6808.52    147.36 o 
 -21   5   4     3150.67     2935.75     97.29 o 
 -19   5   4    29707.85    29609.14    303.93 o 
 -17   5   4     1900.69     1674.21     98.53 o 
 -15   5   4    25382.55    25780.14    241.42 o 
 -13   5   4      402.89      666.98     66.02 o 
 -11   5   4    82058.22    79648.27    657.38 o 
  -9   5   4     9075.53     9389.57    150.36 o 
  -7   5   4   134319.86   129255.86    955.81 o 
  -5   5   4       37.62      113.84     21.02 o 
  -3   5   4   192838.37   192862.39   1347.90 o 
  -1   5   4    35390.16    36786.71    278.59 o 
   1   5   4   120191.59   124284.20    695.42 o 
   3   5   4    44835.93    46860.92    361.85 o 
   5   5   4    82048.32    77257.45    636.28 o 
   7   5   4    27780.66    28469.15    246.19 o 
   9   5   4    19290.55    17637.40    345.09 o 
  11   5   4    63476.36    61650.70    460.41 o 
  13   5   4     9378.98     9081.13    137.89 o 
  15   5   4    56712.30    55116.04    443.65 o 
  17   5   4     1519.03     1607.46     82.31 o 
  19   5   4    40514.52    40686.96    449.31 o 
  21   5   4     1327.65     1209.32     83.66 o 
  23   5   4    20259.49    20513.59    395.89 o 
  25   5   4      240.49      403.60     82.74 o 
  27   5   4     8225.70     7838.04    263.17 o 
 -26   6   4    11733.93    11627.85    318.42 o 
 -24   6   4      545.21      404.38     70.27 o 
 -22   6   4    12222.48    12052.69    194.76 o 
 -20   6   4      251.83      333.31     46.73 o 
 -18   6   4    18308.55    18849.76    229.44 o 
 -16   6   4    12004.21    11488.38    154.53 o 
 -14   6   4    33690.03    32646.95    326.55 o 
 -12   6   4    20824.69    21826.18    271.25 o 
 -10   6   4    31577.15    32216.29    338.42 o 
  -8   6   4    28439.06    29753.57    315.97 o 
  -6   6   4    22648.31    21989.00    245.42 o 
  -4   6   4   128947.67   128874.83    952.16 o 
  -2   6   4     3511.64     3132.74    105.05 o 
   0   6   4   164877.48   162227.39   1158.82 o 
   2   6   4    21325.20    22902.45    211.43 o 
   4   6   4    68583.77    67278.09    475.63 o 
   6   6   4      478.89      274.68     54.09 o 
   8   6   4    85703.98    84434.20    524.23 o 
  10   6   4     2030.32     2361.25     80.51 o 
  12   6   4    66767.28    67258.00    505.65 o 
  14   6   4     2134.48     2293.67    174.75 o 
  16   6   4    13724.02    13229.32    219.74 o 
  18   6   4     8127.94     8498.87    209.58 o 
  20   6   4    11234.19    11146.39    466.49 o 
  22   6   4     9720.45     9836.03    273.22 o 
  24   6   4     5876.84     5739.37    211.50 o 
  26   6   4     5873.08     6479.20    315.66 o 
 -25   7   4     2074.51     2092.20    147.57 o 
 -23   7   4    10533.77    10386.95    285.69 o 
 -21   7   4     3774.73     3552.93    122.66 o 
 -19   7   4    21196.20    21222.24    255.14 o 
 -17   7   4     7337.55     7432.60    185.39 o 
 -15   7   4     4496.79     4782.94    115.80 o 
 -13   7   4      588.49      905.89     56.72 o 
 -11   7   4    29393.68    29143.48    331.68 o 
  -9   7   4     1952.48     2202.96     82.42 o 
  -7   7   4    59098.89    59025.27    519.77 o 
  -5   7   4     5566.26     6021.07    121.22 o 
  -3   7   4    55320.66    52096.48    671.60 o 
  -1   7   4    38646.38    39245.61    452.18 o 
   1   7   4    50875.16    50431.11    487.70 o 
   3   7   4    58926.09    58715.98    436.52 o 
   5   7   4    62143.48    64183.40    473.14 o 
   7   7   4    38471.00    39948.00    335.59 o 
   9   7   4    20527.52    18900.64    208.79 o 
  11   7   4    39894.39    40325.21    366.75 o 
  13   7   4     3098.97     2968.65     86.17 o 
  15   7   4    38803.82    39480.52    404.19 o 
  17   7   4     1145.73     1166.63    101.94 o 
  19   7   4    25345.14    24989.23    478.61 o 
  21   7   4     1419.14     1405.32     92.71 o 
  23   7   4     7105.50     7458.18    192.80 o 
  25   7   4       56.92      158.59     70.01 o 
 -24   8   4       41.76      -37.01     53.98 o 
 -22   8   4     5162.41     4982.68    197.28 o 
 -20   8   4     2246.38     2022.93    157.15 o 
 -18   8   4    18782.18    17351.43    255.80 o 
 -16   8   4    17042.88    17461.27    245.50 o 
 -14   8   4    20912.14    20688.05    296.75 o 
 -12   8   4    31209.45    31141.78    318.17 o 
 -10   8   4     6260.68     6014.35    162.19 o 
  -8   8   4    56966.27    56068.91    805.40 o 
  -6   8   4    15673.71    16053.04    272.20 o 
  -4   8   4    71498.51    69021.47   1054.49 o 
  -2   8   4    18676.07    19710.79    299.68 o 
   0   8   4    61141.19    57501.07    621.80 o 
   2   8   4    16361.97    15381.76    256.34 o 
   4   8   4    46402.92    44419.28    379.03 o 
   6   8   4      219.09      196.74     33.66 o 
   8   8   4    31612.27    30247.81    288.99 o 
  10   8   4      285.93      205.89     35.85 o 
  12   8   4    30028.05    29252.92    263.40 o 
  14   8   4     1275.21     1290.75     81.80 o 
  16   8   4    10835.44    10621.46    212.63 o 
  18   8   4     9948.57    10447.65    240.71 o 
  20   8   4    10497.72    10319.78    218.59 o 
  22   8   4     6409.97     6811.70    185.84 o 
  24   8   4     4136.99     4174.45    188.06 o 
 -23   9   4     7737.32     7203.15    246.42 o 
 -21   9   4      940.96      793.74     97.36 o 
 -19   9   4    12230.36    12465.04    821.64 o 
 -17   9   4     1436.77     1518.81     96.36 o 
 -15   9   4    13453.18    13053.81    238.10 o 
 -13   9   4      715.28      785.13     68.14 o 
 -11   9   4    27218.03    27976.01    346.98 o 
  -9   9   4      275.00      363.55     48.85 o 
  -7   9   4    36128.19    34727.17    464.32 o 
  -5   9   4     3328.93     3725.53    134.33 o 
  -3   9   4    11757.98    10410.25    219.42 o 
  -1   9   4     9752.07     9241.82    203.17 o 
   1   9   4    36807.30    36968.47    468.94 o 
   3   9   4    30223.23    29952.76    434.72 o 
   5   9   4    32544.58    33040.06    393.01 o 
   7   9   4    28845.54    28088.44    323.76 o 
   9   9   4    13006.75    12819.90    179.78 o 
  11   9   4    16257.04    16841.39    214.85 o 
  13   9   4     9469.28     8950.62    157.52 o 
  15   9   4    10206.49    10395.51    179.33 o 
  17   9   4      382.16      472.59     63.54 o 
  19   9   4    10764.70    10166.54    265.89 o 
  21   9   4      368.61      275.56     75.71 o 
  23   9   4     2961.87     3103.42    210.77 o 
 -22  10   4     4868.38     4973.90    209.81 o 
 -20  10   4      457.91      498.18     85.63 o 
 -18  10   4    12127.31    12097.83    299.42 o 
 -16  10   4     8895.12     9482.88    204.14 o 
 -14  10   4    11253.63    10839.79    266.27 o 
 -12  10   4    12388.27    12531.91    307.87 o 
 -10  10   4    20840.40    19907.06    353.15 o 
  -8  10   4    13935.99    13553.69    359.83 o 
  -6  10   4     3768.90     3951.59    147.46 o 
  -4  10   4    21195.32    20402.19    338.87 o 
  -2  10   4     1534.89     1488.00     97.10 o 
   0  10   4    26673.08    25052.78    376.72 o 
   2  10   4     6467.33     5446.98    165.80 o 
   4  10   4    36727.81    35450.47    385.90 o 
   6  10   4       56.55       79.77     37.66 o 
   8  10   4    18175.80    18559.07    263.30 o 
  10  10   4     9392.03     9222.21    181.81 o 
  12  10   4    33848.91    32963.52    385.78 o 
  14  10   4     1461.33     1766.74    121.27 o 
  16  10   4    11478.12    11151.71    423.81 o 
  18  10   4     5077.96     4915.15    154.98 o 
  20  10   4     4174.44     3791.25    175.41 o 
  22  10   4     1966.58     2188.01    203.62 o 
 -21  11   4      612.04      554.85     94.17 o 
 -19  11   4     7491.21     7415.33    209.93 o 
 -17  11   4      365.06      406.65     85.88 o 
 -15  11   4    12968.04    13513.76    314.46 o 
 -13  11   4      366.67      465.93     83.24 o 
 -11  11   4    19954.44    19425.79    364.58 o 
  -9  11   4     3014.46     3036.77    146.66 o 
  -7  11   4    25247.87    23632.96    393.56 o 
  -5  11   4      745.59      636.42     78.34 o 
  -3  11   4    10698.71    10804.14    243.92 o 
  -1  11   4     2911.74     2399.57    292.93 o 
   1  11   4    24552.61    22971.53    370.48 o 
   3  11   4    10578.91     9960.70    235.02 o 
   5  11   4    14346.48    13522.20    224.22 o 
   7  11   4     7928.44     7627.57    168.03 o 
   9  11   4     5697.31     5753.51    148.79 o 
  11  11   4     9363.75     8938.91    189.77 o 
  13  11   4     3180.55     3393.54    123.21 o 
  15  11   4     7123.03     6774.92    219.29 o 
  17  11   4      333.15      246.09     75.25 o 
  19  11   4     9699.01     9383.38    273.27 o 
  21  11   4       79.38      157.25    113.34 o 
 -20  12   4     1176.41     1467.00    158.16 o 
 -18  12   4     8236.16     8551.01    270.71 o 
 -16  12   4      375.56      339.82     81.74 o 
 -14  12   4     5607.20     5266.71    203.16 o 
 -12  12   4     1489.22     1617.65    124.18 o 
 -10  12   4     1649.07     1402.99    117.23 o 
  -8  12   4    11211.12    10716.41    266.70 o 
  -6  12   4     4957.77     4508.15    174.63 o 
  -4  12   4    17145.13    15716.07    316.74 o 
  -2  12   4       41.44       20.82     56.19 o 
   0  12   4    15010.88    14897.18    303.59 o 
   2  12   4      753.13      674.58     88.35 o 
   4  12   4    24568.02    24144.92    324.25 o 
   6  12   4       58.76       54.34     41.97 o 
   8  12   4    18452.71    18576.27    283.61 o 
  10  12   4      176.94      111.67     58.93 o 
  12  12   4     9754.71     9921.73    208.75 o 
  14  12   4      532.06      651.57    156.53 o 
  16  12   4     6145.42     6331.16    225.33 o 
  18  12   4      991.40      966.77    115.04 o 
  20  12   4     3889.06     4043.11    196.03 o 
 -19  13   4     2792.63     2892.23    183.41 o 
 -17  13   4      179.54      199.56     84.01 o 
 -15  13   4     4130.43     4634.88    201.83 o 
 -13  13   4        2.31      -29.83    106.85 o 
 -11  13   4     9406.27     9911.13    274.70 o 
  -9  13   4       44.46       44.95     71.45 o 
  -7  13   4    16977.88    16538.85    346.96 o 
  -5  13   4     4048.27     3968.63    172.02 o 
  -3  13   4    20805.52    20156.01    376.11 o 
  -1  13   4     3886.64     3771.72    168.85 o 
   1  13   4    23843.26    22198.85    570.92 o 
   3  13   4     5461.27     5199.79    191.81 o 
   5  13   4     5483.95     5074.60    151.68 o 
   7  13   4     6971.83     6987.75    188.52 o 
   9  13   4     3478.79     3161.76    137.61 o 
  11  13   4     6918.99     7019.75    181.37 o 
  13  13   4     1629.17     1470.14    128.44 o 
  15  13   4     6264.71     6352.64    327.03 o 
  17  13   4       54.37      -39.84     67.41 o 
  19  13   4     8363.88     8481.93    278.69 o 
 -16  14   4      922.22      812.88    118.57 o 
 -14  14   4     1795.77     1723.69    145.23 o 
 -12  14   4     2966.89     2641.92    163.27 o 
 -10  14   4     2294.88     2245.25    172.77 o 
  -8  14   4     6007.22     5975.61    218.45 o 
  -6  14   4     3066.09     3106.44    162.28 o 
  -4  14   4    11256.07    10765.73    280.21 o 
  -2  14   4      503.59      528.63     94.18 o 
   0  14   4    16255.76    15356.50    333.82 o 
   2  14   4     1713.08     1725.73    132.42 o 
   4  14   4    12349.06    12342.00    242.02 o 
   6  14   4      246.85      272.99     77.82 o 
   8  14   4     6053.39     5640.91    221.95 o 
  10  14   4      544.21      489.01    100.60 o 
  12  14   4     5504.67     5596.01    219.42 o 
  14  14   4       86.92      262.90     88.02 o 
  16  14   4     3037.46     3155.83    184.54 o 
 -13  15   4        7.45      -15.59     72.79 o 
 -11  15   4     4975.51     5161.87    218.96 o 
  -9  15   4        1.70      -31.67     65.90 o 
  -7  15   4     5428.23     5055.88    207.51 o 
  -5  15   4      607.36      487.42     95.00 o 
  -3  15   4     8262.20     7990.04    250.47 o 
  -1  15   4     2144.73     1918.33    140.64 o 
   1  15   4     4716.78     4558.31    194.21 o 
   3  15   4     1548.98     1348.44    105.32 o 
   5  15   4     4673.77     4629.60    157.11 o 
   7  15   4     2680.79     2782.07    129.85 o 
   9  15   4     2567.93     2585.86    223.40 o 
  11  15   4     4003.59     4105.68    195.49 o 
  13  15   4     1544.83     1606.46    142.20 o 
 -10  16   4     2836.18     3297.56    231.23 o 
  -8  16   4     2416.16     1950.52    166.28 o 
  -6  16   4     2012.70     1994.62    149.88 o 
  -4  16   4     2735.96     2625.06    293.26 o 
  -2  16   4     1112.82      937.02    134.77 o 
   0  16   4     4284.90     4121.43    229.28 o 
   2  16   4       31.63       -5.12     51.70 o 
   4  16   4     4372.76     4278.38    157.30 o 
   6  16   4       29.09       -2.04     53.45 o 
   8  16   4     3543.50     3598.83    218.74 o 
  10  16   4      619.50      762.06    114.08 o 
  -5  17   4       19.29      -59.41     69.49 o 
  -3  17   4     1104.07     1015.63    122.82 o 
  -1  17   4      453.54      302.00     90.71 o 
   1  17   4     2166.55     1944.59    198.75 o 
   3  17   4      676.65      817.07     93.85 o 
   5  17   4     2050.14     2158.83    127.82 o 
 -27   1   5       39.44       71.69     51.61 o 
 -25   1   5      287.11      218.05     54.57 o 
 -23   1   5      530.28      477.20     52.33 o 
 -21   1   5      516.64      526.44     44.96 o 
 -19   1   5    10416.80    10296.96    160.39 o 
 -17   1   5     6870.19     7317.10    138.94 o 
 -15   1   5        0.17        7.30     21.62 o 
 -13   1   5     3003.46     2932.00     74.10 o 
 -11   1   5      708.58      878.82     51.00 o 
  -9   1   5       64.51      188.54     22.22 o 
  -7   1   5      664.32      741.58     26.50 o 
  -5   1   5     1739.15     2211.06     35.06 o 
  -3   1   5     9571.52     7469.47     93.02 o 
  -1   1   5    11118.09    13882.96    123.77 o 
   1   1   5   204974.00   212289.81   1249.60 o 
   3   1   5   110385.91   116889.49    708.36 o 
   5   1   5     3679.83     4260.20    232.50 o 
   7   1   5    16367.58    17607.19    160.88 o 
   9   1   5     5924.70     6792.69     96.70 o 
  11   1   5        6.61        7.97     20.06 o 
  13   1   5     2467.28     3074.77     75.16 o 
  15   1   5     4269.37     4228.60     93.26 o 
  17   1   5      424.59      439.00     42.10 o 
  19   1   5       23.09       78.91     33.81 o 
  21   1   5     4290.35     4211.14    130.66 o 
  23   1   5     1475.63     1684.76    121.40 o 
  25   1   5       17.90      -27.00     58.13 o 
  27   1   5      189.20      208.52     73.90 o 
 -28   2   5       10.68       22.15     54.48 o 
 -26   2   5       35.57       31.58     47.31 o 
 -24   2   5       60.76       19.98     39.64 o 
 -22   2   5      385.80      373.68     47.20 o 
 -20   2   5      523.18      531.01     47.74 o 
 -18   2   5     8049.40     8042.06    139.63 o 
 -16   2   5      466.69      416.19     39.42 o 
 -14   2   5    10294.19    10593.86    145.69 o 
 -12   2   5      413.09      249.39     30.05 o 
 -10   2   5     7268.38     8321.36    112.32 o 
  -8   2   5     1718.74     1533.42     73.77 o 
  -6   2   5     1521.07     1491.63     44.24 o 
  -4   2   5    10813.32    10366.91     88.87 o 
  -2   2   5     1408.28     1393.97     34.48 o 
   0   2   5    44119.98    49368.83    582.37 o 
   2   2   5   100472.00   107334.83    587.09 o 
   4   2   5    17036.98    17048.89    568.43 o 
   6   2   5     7084.89     7191.79     90.36 o 
   8   2   5     3797.68     3501.36     67.96 o 
  10   2   5     5665.34     5944.93     94.65 o 
  12   2   5     7524.85     7293.54    112.55 o 
  14   2   5      252.64      368.99     43.77 o 
  16   2   5        8.05       40.27     26.59 o 
  18   2   5     1221.97     1300.42     63.77 o 
  20   2   5      136.03      250.48     49.36 o 
  22   2   5       74.93       72.03     69.17 o 
  24   2   5       20.20       19.50     49.82 o 
  26   2   5       53.65       42.15     56.93 o 
  28   2   5       22.30       -9.25     58.74 o 
 -27   3   5      114.39       31.70     55.17 o 
 -25   3   5      247.01      199.14     55.38 o 
 -23   3   5        2.40      -11.93     34.27 o 
 -21   3   5      128.90       83.71     37.22 o 
 -19   3   5     3436.89     3331.23     89.10 o 
 -17   3   5      274.89      139.39     35.24 o 
 -15   3   5      258.93      224.45     33.91 o 
 -13   3   5       10.95       18.92     21.41 o 
 -11   3   5     7738.33     7459.15    112.23 o 
  -9   3   5     4488.57     4808.24    109.18 o 
  -7   3   5     2811.44     4165.23     84.22 o 
  -5   3   5        1.45       51.04     40.14 o 
  -3   3   5    11227.26     9402.60     88.88 o 
  -1   3   5     2504.69     3530.85     85.73 o 
   1   3   5     2721.81     2174.89     39.14 o 
   3   3   5      235.03      270.31     24.74 o 
   5   3   5     4742.87     6273.12    459.56 o 
   7   3   5    11625.37    12529.88    135.72 o 
   9   3   5     7170.50     9217.81    119.91 o 
  11   3   5      282.55      230.20     28.99 o 
  13   3   5      624.29      742.74     51.19 o 
  15   3   5     2243.35     2469.61     76.60 o 
  17   3   5      190.30      181.22     34.98 o 
  19   3   5      126.26      189.39     45.42 o 
  21   3   5       28.64       51.09     63.74 o 
  23   3   5      569.02      491.49     98.40 o 
  25   3   5      486.36      450.67     81.96 o 
  27   3   5      254.64      313.13    104.57 o 
 -28   4   5      559.12      593.68     85.37 o 
 -26   4   5       77.91       30.83     48.62 o 
 -24   4   5       39.79       58.51     39.73 o 
 -22   4   5      482.71      342.36     47.78 o 
 -20   4   5      330.89      357.93     45.80 o 
 -18   4   5     1676.53     1849.46     71.59 o 
 -16   4   5     4170.35     3661.92     93.71 o 
 -14   4   5     7347.63     7738.51    127.08 o 
 -12   4   5     5198.04     4888.13    112.57 o 
 -10   4   5       36.64       83.56     28.84 o 
  -8   4   5      913.07     1325.71     58.04 o 
  -6   4   5     2780.05     2942.81     71.91 o 
  -4   4   5     1777.91     1480.15     50.18 o 
  -2   4   5    10106.93    10328.21     99.80 o 
   0   4   5     2103.79     1543.59     37.75 o 
   2   4   5    39495.61    42965.93    274.55 o 
   4   4   5    24379.17    26134.84    187.75 o 
   6   4   5     1650.20     1674.74     50.04 o 
   8   4   5    17022.49    18212.37    181.23 o 
  10   4   5      195.75      185.73    105.62 o 
  12   4   5       53.94      150.85     33.80 o 
  14   4   5       58.58       69.43     31.22 o 
  16   4   5      898.09      903.93     54.04 o 
  18   4   5     2121.63     1917.31    110.83 o 
  20   4   5     1422.39     1543.13     87.69 o 
  22   4   5       50.84       44.32     43.15 o 
  24   4   5        4.98       14.01     53.96 o 
  26   4   5       86.09       65.67     60.49 o 
 -27   5   5     1203.44     1597.30    120.56 o 
 -25   5   5      558.97      653.24     64.71 o 
 -23   5   5      951.18     1127.49     72.15 o 
 -21   5   5     4048.60     4058.70    111.54 o 
 -19   5   5     1728.23     1655.28     75.25 o 
 -17   5   5     1954.35     1910.47     71.27 o 
 -15   5   5     4328.16     4450.26    122.25 o 
 -13   5   5     1904.27     1744.77     77.44 o 
 -11   5   5     6096.74     6749.68    133.88 o 
  -9   5   5    25691.59    27880.13    533.77 o 
  -7   5   5    11066.79    11667.66    163.13 o 
  -5   5   5     4069.86     4125.51     99.71 o 
  -3   5   5     4471.35     4051.58     72.16 o 
  -1   5   5      721.80      924.38     33.87 o 
   1   5   5     5303.16     6903.67     83.94 o 
   3   5   5    11316.55    11902.05    115.27 o 
   5   5   5      436.12      682.23     56.69 o 
   7   5   5      899.05      793.72     43.32 o 
   9   5   5      437.49      482.21     44.92 o 
  11   5   5    14359.74    15156.29    178.32 o 
  13   5   5     9392.60    10326.90    227.26 o 
  15   5   5     6121.52     6454.68    122.91 o 
  17   5   5     2925.08     2630.78     85.48 o 
  19   5   5      668.05      699.62    115.61 o 
  21   5   5     1588.71     1400.37     89.55 o 
  23   5   5       37.52       84.36     48.91 o 
  25   5   5       38.41      -48.11     51.17 o 
  27   5   5       10.10       -7.87     57.60 o 
 -26   6   5       59.82       63.68     74.55 o 
 -24   6   5     1175.83     1258.12     78.06 o 
 -22   6   5      664.15      706.92     61.43 o 
 -20   6   5      237.68      182.01     41.32 o 
 -18   6   5      897.48      709.85     59.16 o 
 -16   6   5     1163.66     1360.32     60.78 o 
 -14   6   5     2699.80     3065.73    103.13 o 
 -12   6   5      306.18      350.01     44.35 o 
 -10   6   5      985.13     1464.06     70.03 o 
  -8   6   5    10688.26    12603.78    185.69 o 
  -6   6   5      354.05      403.99     38.78 o 
  -4   6   5     2647.84     2691.86     79.00 o 
  -2   6   5    14099.46    13490.54    198.09 o 
   0   6   5     3946.58     4231.99    102.34 o 
   2   6   5     1997.51     1511.23     54.25 o 
   4   6   5       85.10       83.10     23.24 o 
   6   6   5     1437.04     1353.04     69.75 o 
   8   6   5      819.02     1064.60     50.37 o 
  10   6   5     1677.65     1849.64     65.99 o 
  12   6   5     3911.79     3773.41     92.74 o 
  14   6   5       68.80       83.45     29.74 o 
  16   6   5     1023.40     1144.92     69.37 o 
  18   6   5     2441.56     2398.53    104.01 o 
  20   6   5      853.79      939.73     77.35 o 
  22   6   5      151.60      117.43     52.69 o 
  24   6   5      847.78      756.38     97.81 o 
  26   6   5        2.37       74.34     64.99 o 
 -25   7   5      833.08     1333.61    107.32 o 
 -23   7   5     1318.22     1441.68     84.27 o 
 -21   7   5     1163.18     1164.13    102.45 o 
 -19   7   5      263.91      427.27     51.97 o 
 -17   7   5      374.78      434.49     53.11 o 
 -15   7   5     7921.72     8235.03    152.76 o 
 -13   7   5      747.96      599.18     57.99 o 
 -11   7   5       97.47      187.04     40.41 o 
  -9   7   5     5877.87     6299.14    134.05 o 
  -7   7   5      717.40     1034.89     59.44 o 
  -5   7   5     3096.31     3823.07     99.25 o 
  -3   7   5       22.02       61.57     33.65 o 
  -1   7   5      968.86     1128.22     49.42 o 
   1   7   5    26876.10    29052.41    259.59 o 
   3   7   5     2688.78     3129.61     78.15 o 
   5   7   5     9097.78     8308.85    136.31 o 
   7   7   5      515.61      679.97     43.83 o 
   9   7   5    14303.25    13973.88    176.52 o 
  11   7   5      446.84      546.66     44.41 o 
  13   7   5     2263.35     2219.77     77.59 o 
  15   7   5      250.95      320.16     42.81 o 
  17   7   5     5708.51     5784.42    170.58 o 
  19   7   5      316.02      259.00     55.33 o 
  21   7   5       17.30        9.53     57.92 o 
  23   7   5      437.12      316.64     62.74 o 
  25   7   5        2.99      -51.35     58.19 o 
 -24   8   5      396.35      344.85     81.30 o 
 -22   8   5     2500.83     2566.06    113.88 o 
 -20   8   5       38.39       34.52     44.34 o 
 -18   8   5      156.02      229.09     44.03 o 
 -16   8   5     1649.08     1706.89     93.65 o 
 -14   8   5     4330.00     4578.10    116.74 o 
 -12   8   5      146.04       85.75     41.65 o 
 -10   8   5       42.08       88.30     28.73 o 
  -8   8   5      117.79       65.48     35.79 o 
  -6   8   5     6994.34     6595.25    136.76 o 
  -4   8   5        6.78       12.41     36.27 o 
  -2   8   5      107.71       14.75     47.74 o 
   0   8   5     5929.05     5356.32    144.91 o 
   2   8   5     2916.32     2754.45     97.93 o 
   4   8   5     2307.53     2369.35     86.98 o 
   6   8   5     2267.63     2577.25     78.90 o 
   8   8   5     2237.23     1817.22     70.85 o 
  10   8   5     1608.45     1520.98     66.78 o 
  12   8   5      351.65      472.62     67.50 o 
  14   8   5      431.53      683.86    117.35 o 
  16   8   5       81.22       65.10     44.97 o 
  18   8   5     1839.97     1784.94     99.27 o 
  20   8   5      519.41      486.39     67.62 o 
  22   8   5       94.89      161.15     64.89 o 
  24   8   5     1018.35     1001.68     92.35 o 
 -23   9   5      224.01      326.91    139.00 o 
 -21   9   5      829.23     1082.78    108.66 o 
 -19   9   5     1594.15     1733.38    107.15 o 
 -17   9   5      329.24      343.25     72.34 o 
 -15   9   5        6.59      -49.85     33.23 o 
 -13   9   5     9092.95     9303.04    163.08 o 
 -11   9   5     1754.22     1533.61     85.10 o 
  -9   9   5     6182.66     6111.02    179.40 o 
  -7   9   5    11222.42    11196.48    333.85 o 
  -5   9   5      970.97      882.17     77.98 o 
  -3   9   5     3178.04     2978.69    118.19 o 
  -1   9   5      601.30      471.32    143.87 o 
   1   9   5     2622.96     2367.75    144.19 o 
   3   9   5       18.62       42.95     32.20 o 
   5   9   5     8371.86     8514.51    141.50 o 
   7   9   5        2.66       21.96     28.06 o 
   9   9   5     8599.51     8245.84    143.73 o 
  11   9   5     3089.62     2941.67    101.72 o 
  13   9   5       57.50       69.43     52.03 o 
  15   9   5      136.77      193.81     50.06 o 
  17   9   5      230.46      205.85     54.95 o 
  19   9   5     1008.59     1043.86     85.03 o 
  21   9   5      288.17      414.64     69.39 o 
  23   9   5      560.26      496.16     93.20 o 
 -22  10   5     2092.51     2211.35    152.41 o 
 -20  10   5      507.96      508.64     85.16 o 
 -18  10   5     2114.71     2381.92    226.36 o 
 -16  10   5      252.66      259.07     59.16 o 
 -14  10   5     5128.26     5422.75    190.30 o 
 -12  10   5        6.54        6.81     56.26 o 
 -10  10   5     8751.62     9520.80    236.90 o 
  -8  10   5     2844.89     2656.35    132.25 o 
  -6  10   5     2008.04     2045.80    111.37 o 
  -4  10   5       30.61       57.23     46.24 o 
  -2  10   5      183.59      241.19     54.10 o 
   0  10   5     1708.97     1666.96     99.54 o 
   2  10   5       45.54       55.07     34.95 o 
   4  10   5     1692.35     1626.14     80.79 o 
   6  10   5      815.50      720.27     60.67 o 
   8  10   5     1844.53     1856.70     87.32 o 
  10  10   5      345.07      319.57     51.45 o 
  12  10   5    13832.58    13986.81    206.81 o 
  14  10   5      426.46      601.93     69.46 o 
  16  10   5     2807.18     2644.35    142.40 o 
  18  10   5       74.12      109.11     97.75 o 
  20  10   5      786.42      778.38     83.17 o 
  22  10   5        1.55       -8.01     59.74 o 
 -21  11   5      494.18      551.15     94.74 o 
 -19  11   5      109.66       92.57     55.10 o 
 -17  11   5     2637.48     2815.49    156.83 o 
 -15  11   5      821.35      699.94     97.37 o 
 -13  11   5      517.01      583.69     88.61 o 
 -11  11   5      579.70      710.69    101.97 o 
  -9  11   5     6189.90     5951.36    195.60 o 
  -7  11   5      306.16      290.80     67.23 o 
  -5  11   5        8.95      -56.26     43.62 o 
  -3  11   5     5369.25     5128.77    169.99 o 
  -1  11   5     2638.40     2466.45    121.85 o 
   1  11   5      290.50      303.94     61.74 o 
   3  11   5      156.97      198.10     45.49 o 
   5  11   5     2490.24     2485.05    101.16 o 
   7  11   5       16.31       80.59     41.02 o 
   9  11   5     1097.02     1116.99     77.85 o 
  11  11   5     4417.87     4303.51    180.84 o 
  13  11   5     3102.32     2765.97    116.01 o 
  15  11   5      609.28      845.45     99.54 o 
  17  11   5      687.65      751.03    100.12 o 
  19  11   5     2489.25     2319.70    153.86 o 
  21  11   5      452.87      461.45     94.65 o 
 -20  12   5       53.03      160.92     79.68 o 
 -18  12   5     1002.45     1122.73    121.00 o 
 -16  12   5       21.51      -25.52     57.50 o 
 -14  12   5     3275.03     3017.50    158.98 o 
 -12  12   5      615.66      660.65     99.05 o 
 -10  12   5     6016.72     6028.65    206.49 o 
  -8  12   5     1343.65     1474.92    116.39 o 
  -6  12   5     1608.05     1978.16    170.17 o 
  -4  12   5     1010.82     1301.24    107.61 o 
  -2  12   5     7012.19     6399.51    323.13 o 
   0  12   5     3016.86     3102.46    144.31 o 
   2  12   5      464.30      409.36     60.03 o 
   4  12   5     5647.40     5585.82    151.17 o 
   6  12   5     2002.40     1724.88     95.21 o 
   8  12   5     1363.87     1818.47    104.06 o 
  10  12   5      870.98      808.44     73.68 o 
  12  12   5     4017.17     4223.85    140.86 o 
  14  12   5      226.15      355.83     80.90 o 
  16  12   5     3224.95     3098.52    164.05 o 
  18  12   5      188.83      206.80     79.78 o 
  20  12   5      465.97      544.33    133.48 o 
 -19  13   5      740.59      741.41    115.77 o 
 -17  13   5     2309.40     2652.79    302.35 o 
 -15  13   5      343.12      384.52     90.00 o 
 -13  13   5      821.03      957.03    109.62 o 
 -11  13   5      747.82      899.43    106.98 o 
  -9  13   5      469.22      644.63    151.34 o 
  -7  13   5     1576.60     1824.99    129.68 o 
  -5  13   5      942.31      783.63     96.95 o 
  -3  13   5     7489.86     7797.80    230.27 o 
  -1  13   5      620.76      492.57     84.45 o 
   1  13   5      360.11      536.61     86.50 o 
   3  13   5      504.57      545.44     71.61 o 
   5  13   5     4016.84     3871.20    134.66 o 
   7  13   5       50.97       74.15     45.99 o 
   9  13   5     3208.35     2864.69    147.04 o 
  11  13   5      535.29      739.46    105.40 o 
  13  13   5     1609.26     1332.86    167.90 o 
  15  13   5      861.46      853.04    109.58 o 
  17  13   5      903.90      690.63    106.98 o 
 -16  14   5      106.61      265.96     92.70 o 
 -14  14   5      824.19      974.54    121.23 o 
 -12  14   5        0.75      -31.69     63.34 o 
 -10  14   5     1941.56     1922.89    343.92 o 
  -8  14   5      133.49      143.43     72.53 o 
  -6  14   5     2439.83     2564.30    152.07 o 
  -4  14   5      760.58      740.58     99.54 o 
  -2  14   5     4439.45     4208.63    180.59 o 
   0  14   5     1007.90      912.19    105.74 o 
   2  14   5     5210.22     5351.36    291.64 o 
   4  14   5     1965.96     1855.95    181.17 o 
   6  14   5     3422.72     3407.48    133.35 o 
   8  14   5      882.77      882.06     82.42 o 
  10  14   5      797.59      862.08     83.98 o 
  12  14   5     1587.81     1308.96    125.95 o 
  14  14   5      128.91       48.47    101.00 o 
  16  14   5     1049.71     1003.41    122.43 o 
 -13  15   5     1024.08     1200.12    162.05 o 
 -11  15   5      730.94      843.68    119.20 o 
  -9  15   5      400.66      492.24     97.46 o 
  -7  15   5     2559.22     2443.85    159.38 o 
  -5  15   5      226.00      219.37     81.00 o 
  -3  15   5     1737.20     1450.26    257.53 o 
  -1  15   5        3.26       59.17     76.97 o 
   1  15   5     3620.05     3493.87    140.02 o 
   3  15   5       13.50       29.07     50.74 o 
   5  15   5     2520.51     2609.36    145.96 o 
   7  15   5       61.07       47.54     53.00 o 
   9  15   5     1601.90     1906.57    115.53 o 
  11  15   5       28.76       46.44     71.15 o 
  13  15   5     1110.98     1389.55    196.48 o 
 -10  16   5     1445.64     1414.38    275.72 o 
  -8  16   5       21.75      196.26    105.22 o 
  -6  16   5     1349.06     1131.85    176.67 o 
  -4  16   5      133.56      209.38     83.09 o 
  -2  16   5     1868.46     2099.67    151.61 o 
   0  16   5      299.27      182.33     81.30 o 
   2  16   5      847.16      944.17     90.62 o 
   4  16   5      659.32      731.21    102.38 o 
   6  16   5      685.66      488.91     75.91 o 
   8  16   5      415.09      277.42     72.10 o 
  10  16   5      136.65      119.36     64.53 o 
  -5  17   5      369.53      301.30     92.74 o 
  -3  17   5     1145.49     1049.71    125.29 o 
  -1  17   5      280.27      212.83     84.56 o 
   1  17   5     1726.03     1783.02    117.46 o 
   3  17   5      251.14      252.93     68.73 o 
   5  17   5     2316.83     2061.24    126.32 o 
 -28   0   6     7589.90     7626.98    287.79 o 
 -26   0   6      173.40      257.39    113.34 o 
 -24   0   6    22794.37    23051.89    469.07 o 
 -22   0   6      185.97      138.15     48.98 o 
 -20   0   6    13476.94    13996.76    279.91 o 
 -18   0   6     8975.10     7667.05    193.03 o 
 -16   0   6    11738.27    12906.33    242.52 o 
 -14   0   6     6116.75     7354.82    168.73 o 
 -12   0   6    68151.12    69282.77    717.32 o 
 -10   0   6    35139.93    34092.19    483.12 o 
  -8   0   6    46774.32    44630.93    402.98 o 
  -6   0   6   142230.70   142936.80    999.33 o 
  -4   0   6     1687.63     1983.27     58.40 o 
  -2   0   6   251741.64   244700.38   2019.83 o 
   0   0   6      320.23      162.38     35.07 o 
   2   0   6   637560.94   649021.81   5297.52 o 
   4   0   6   158556.08   171715.53   2676.32 o 
   6   0   6    58509.51    56151.21    786.56 o 
   8   0   6     6809.53     6793.79    134.00 o 
  10   0   6   131246.47   125933.05   1280.52 o 
  12   0   6       13.23       -8.05     25.27 o 
  14   0   6    69837.53    67338.27    707.68 o 
  16   0   6      140.13      400.22     57.67 o 
  18   0   6    24798.08    24047.32    390.68 o 
  20   0   6      912.24     1175.10    194.20 o 
  22   0   6     3383.41     3120.27    207.20 o 
  24   0   6    16880.10    16860.74    499.48 o 
  26   0   6     6969.50     6504.24    320.21 o 
  28   0   6     2704.90     3009.85    240.97 o 
 -27   1   6     5020.88     4855.92    162.38 o 
 -25   1   6      284.81      357.01     61.64 o 
 -23   1   6     2862.22     2394.92     92.58 o 
 -21   1   6    21310.98    22209.83    263.78 o 
 -19   1   6     6786.58     5812.53    122.46 o 
 -17   1   6    34382.73    33490.54    317.25 o 
 -15   1   6    19851.47    18900.81    210.33 o 
 -13   1   6    76629.24    74114.05    533.14 o 
 -11   1   6       28.61      260.78     45.37 o 
  -9   1   6    76689.91    77903.30    523.65 o 
  -7   1   6       30.29      236.06     17.13 o 
  -5   1   6   209460.81   220752.31   1199.11 o 
  -3   1   6     3591.35     2613.68     41.64 o 
  -1   1   6    25810.48    24861.18    226.03 o 
   1   1   6    17411.78    17234.57    144.45 o 
   3   1   6    49965.85    50423.95    335.61 o 
   5   1   6    15504.82    14416.68    133.39 o 
   7   1   6   130817.92   134093.89    831.40 o 
   9   1   6    80952.03    83563.29    559.42 o 
  11   1   6    60539.72    60243.35    439.34 o 
  13   1   6    30649.39    31946.41    284.61 o 
  15   1   6     9650.03     9825.15    144.83 o 
  17   1   6    48708.82    48041.79    407.37 o 
  19   1   6     8844.27     7867.64    143.95 o 
  21   1   6    37101.16    35790.73    415.63 o 
  23   1   6       51.56       87.30     54.31 o 
  25   1   6     5720.34     5371.89    200.93 o 
  27   1   6        0.25       -6.08     59.43 o 
 -28   2   6     5827.17     5809.48    180.10 o 
 -26   2   6        0.10       38.65     45.29 o 
 -24   2   6    18646.66    18722.09    254.86 o 
 -22   2   6      292.85      449.26     53.39 o 
 -20   2   6    18714.13    18529.31    233.65 o 
 -18   2   6     2775.39     3376.63     94.80 o 
 -16   2   6    59150.18    55793.96    449.16 o 
 -14   2   6    13624.21    14704.53    178.64 o 
 -12   2   6    95278.07    94303.61    643.88 o 
 -10   2   6    19353.63    20047.85    195.55 o 
  -8   2   6    73331.69    74024.56    493.53 o 
  -6   2   6    66951.32    67544.95    393.87 o 
  -4   2   6    48029.89    44022.44    269.74 o 
  -2   2   6   128503.50   130757.43    750.84 o 
   0   2   6    22248.56    22626.06    378.65 o 
   2   2   6   123967.65   126630.07    938.62 o 
   4   2   6    17176.81    16775.11    145.68 o 
   6   2   6    93441.64    95096.47    727.50 o 
   8   2   6     1013.64     1026.80     57.00 o 
  10   2   6    94800.80    92647.38    621.16 o 
  12   2   6     1821.38     1889.83     61.93 o 
  14   2   6    44690.69    44122.77    562.96 o 
  16   2   6      222.26      282.35     36.99 o 
  18   2   6    24959.04    24667.54    266.61 o 
  20   2   6     8415.92     8405.31    179.65 o 
  22   2   6    15542.82    14784.67    252.29 o 
  24   2   6     2119.33     2242.44    138.80 o 
  26   2   6     5110.56     4717.21    195.37 o 
 -27   3   6     7446.91     7555.04    200.87 o 
 -25   3   6     6170.57     6392.42    150.18 o 
 -23   3   6     3761.56     3831.63    112.65 o 
 -21   3   6    10927.01    10705.36    190.77 o 
 -19   3   6     9808.01     9449.34    158.87 o 
 -17   3   6    40116.44    38632.75    354.47 o 
 -15   3   6    16074.90    15939.67    194.69 o 
 -13   3   6    23565.05    22245.12    227.37 o 
 -11   3   6     2862.18     2803.13    115.59 o 
  -9   3   6    57618.97    55357.46    467.95 o 
  -7   3   6     6626.85     7133.58     86.39 o 
  -5   3   6    80913.99    80778.66    466.59 o 
  -3   3   6      128.87      148.55     23.14 o 
  -1   3   6    97354.44    95248.87    535.37 o 
   1   3   6    56022.25    60389.18    575.67 o 
   3   3   6   116795.55   110010.09    683.67 o 
   5   3   6    39567.10    37272.62    243.48 o 
   7   3   6    92065.49    89238.44    588.75 o 
   9   3   6    85051.30    86131.99    583.50 o 
  11   3   6    39808.46    38806.43    321.26 o 
  13   3   6    30746.17    31842.59    289.30 o 
  15   3   6    11366.45    10466.11    153.68 o 
  17   3   6    13055.80    13785.46    215.72 o 
  19   3   6     2772.85     2406.94    135.75 o 
  21   3   6    25145.31    24346.01    333.72 o 
  23   3   6      326.32      274.93     67.51 o 
  25   3   6     7429.11     7511.21    391.66 o 
  27   3   6      613.03      710.22    102.05 o 
 -26   4   6      179.27       81.02     46.45 o 
 -24   4   6     6853.06     6781.07    151.66 o 
 -22   4   6      791.90      771.07     75.72 o 
 -20   4   6    21329.99    20703.04    272.73 o 
 -18   4   6     9206.40     9342.55    157.76 o 
 -16   4   6    55765.56    52901.95    438.35 o 
 -14   4   6    10054.24    10448.82    157.78 o 
 -12   4   6    73870.36    73363.75    618.58 o 
 -10   4   6    43808.84    45637.12    417.71 o 
  -8   4   6   111582.52   112564.73    847.09 o 
  -6   4   6      307.91      486.63     27.35 o 
  -4   4   6   164567.80   162007.41    883.84 o 
  -2   4   6    91923.12    99576.09    566.47 o 
   0   4   6     8607.32     7350.69    177.55 o 
   2   4   6    93494.10    91357.38    525.30 o 
   4   4   6       45.46      110.53     23.24 o 
   6   4   6    79775.24    79315.88    460.27 o 
   8   4   6     2429.14     2866.02     69.04 o 
  10   4   6    51204.08    51132.87    393.38 o 
  12   4   6     6441.55     7159.65    120.16 o 
  14   4   6    67131.90    66986.91    509.67 o 
  16   4   6     3134.32     3201.83     89.86 o 
  18   4   6    15483.39    15109.74    204.49 o 
  20   4   6     4119.53     4287.70    134.09 o 
  22   4   6    15395.92    14609.98    329.71 o 
  24   4   6     2477.63     2589.69    147.83 o 
  26   4   6     2671.16     2788.30    161.22 o 
 -27   5   6     3906.53     3739.13    148.20 o 
 -25   5   6     7738.42     7935.80    169.94 o 
 -23   5   6    10628.07    10148.04    183.39 o 
 -21   5   6    17485.03    17368.03    233.51 o 
 -19   5   6     9755.94     8590.71    194.25 o 
 -17   5   6    21959.81    21865.57    252.64 o 
 -15   5   6     3845.40     3216.23     90.10 o 
 -13   5   6    36923.72    35136.14    372.68 o 
 -11   5   6      175.28      173.52     37.94 o 
  -9   5   6    60429.24    56568.55    495.37 o 
  -7   5   6       64.12       21.99     24.68 o 
  -5   5   6    66363.41    64363.96    471.18 o 
  -3   5   6    30610.21    31358.38    227.50 o 
  -1   5   6   125371.57   122374.40    800.20 o 
   1   5   6    45148.17    48557.85    348.90 o 
   3   5   6   104411.90    98066.17    692.20 o 
   5   5   6     5154.30     4714.06     77.37 o 
   7   5   6    75270.05    72345.78    509.74 o 
   9   5   6    32452.91    30609.97    342.00 o 
  11   5   6    29372.00    28041.31    265.74 o 
  13   5   6    19136.50    18472.87    212.38 o 
  15   5   6    15901.17    15545.78    199.00 o 
  17   5   6    11531.16    11576.13    176.50 o 
  19   5   6     2057.50     2122.32     99.98 o 
  21   5   6    15943.66    16240.05    270.96 o 
  23   5   6      244.85      150.02     51.32 o 
  25   5   6     8290.23     7843.26    277.02 o 
 -26   6   6     1157.23     1184.87     83.47 o 
 -24   6   6     5692.59     5758.84    144.12 o 
 -22   6   6      635.81      647.00     59.29 o 
 -20   6   6     8213.52     8107.72    169.08 o 
 -18   6   6       31.78       68.63     37.87 o 
 -16   6   6    26655.47    27022.51    286.96 o 
 -14   6   6     5052.12     4502.81    123.69 o 
 -12   6   6     8596.68     8230.97    157.31 o 
 -10   6   6    17057.89    17338.75    230.14 o 
  -8   6   6    38918.58    37849.53    372.45 o 
  -6   6   6    73700.09    73482.32    602.09 o 
  -4   6   6    30036.77    28737.42    247.33 o 
  -2   6   6    44057.85    43921.01    302.79 o 
   0   6   6    25334.91    24551.10    197.66 o 
   2   6   6   144838.23   146030.92    822.12 o 
   4   6   6       72.42      133.31     39.19 o 
   6   6   6    64214.60    60322.91    447.77 o 
   8   6   6      399.79      536.93     59.25 o 
  10   6   6    64203.10    64478.91    643.03 o 
  12   6   6      725.84      874.87     63.56 o 
  14   6   6    25033.89    25066.05    297.47 o 
  16   6   6     6201.82     6846.61    161.41 o 
  18   6   6    17132.03    16389.22    296.53 o 
  20   6   6     1990.78     1939.05    101.98 o 
  22   6   6     6017.45     5793.45    166.44 o 
  24   6   6     1970.17     2174.52    116.84 o 
  26   6   6     2359.67     2104.99    219.86 o 
 -25   7   6     5327.06     5303.32    144.44 o 
 -23   7   6     3722.77     3347.83    112.08 o 
 -21   7   6     5128.43     5323.06    158.53 o 
 -19   7   6     4486.48     4264.07    124.21 o 
 -17   7   6    24794.58    24362.55    336.19 o 
 -15   7   6       38.68       93.38     40.90 o 
 -13   7   6    39822.33    38898.74    416.77 o 
 -11   7   6      100.56      102.00     35.27 o 
  -9   7   6    58766.80    58841.99    533.72 o 
  -7   7   6      276.52      232.38     36.98 o 
  -5   7   6    63459.47    62686.04    539.64 o 
  -3   7   6    14556.15    15853.68    175.26 o 
  -1   7   6   109381.92   110263.02    653.12 o 
   1   7   6     7379.04     8267.88    181.04 o 
   3   7   6    43581.39    41230.93    339.20 o 
   5   7   6     2100.86     2306.56     70.16 o 
   7   7   6    19107.02    18651.96    207.10 o 
   9   7   6    23303.82    24355.30    250.07 o 
  11   7   6     6757.00     7400.79    117.28 o 
  13   7   6    23962.96    22761.08    252.45 o 
  15   7   6     6784.65     6806.23    135.31 o 
  17   7   6    21230.93    20528.92    297.88 o 
  19   7   6      232.25      186.65     50.83 o 
  21   7   6    11816.90    12107.98    239.81 o 
  23   7   6      303.64      283.87     62.00 o 
  25   7   6    10089.05    10868.89    543.32 o 
 -24   8   6     6138.77     5980.34    193.91 o 
 -22   8   6      136.56       90.33     41.84 o 
 -20   8   6    10837.50    10126.44    178.66 o 
 -18   8   6     2882.27     2949.44    105.69 o 
 -16   8   6    13198.63    12543.92    203.05 o 
 -14   8   6      566.39      553.29     69.18 o 
 -12   8   6    11507.33    11234.14    223.55 o 
 -10   8   6    26979.60    26145.90    315.86 o 
  -8   8   6     2150.02     2249.35    116.98 o 
  -6   8   6    35204.66    34273.79    362.64 o 
  -4   8   6    10054.20    10683.83    172.39 o 
  -2   8   6    36242.60    36482.68    477.37 o 
   0   8   6     7852.90     7681.84    123.41 o 
   2   8   6    30317.88    29422.86    275.49 o 
   4   8   6      778.98      627.43     44.81 o 
   6   8   6    71450.37    70136.13    528.95 o 
   8   8   6        8.82        3.40     27.53 o 
  10   8   6    38837.95    39398.80    357.17 o 
  12   8   6      688.11      597.08     50.24 o 
  14   8   6    12690.79    13322.19    174.30 o 
  16   8   6     4275.58     4482.05    116.28 o 
  18   8   6    11464.28    12272.91    290.34 o 
  20   8   6     3354.14     3137.97    128.42 o 
  22   8   6     7711.91     7294.69    194.59 o 
  24   8   6     1004.99     1021.23     93.06 o 
 -23   9   6     1644.46     1753.01    140.30 o 
 -21   9   6     2246.16     2314.56    123.77 o 
 -19   9   6      518.80      544.35     95.36 o 
 -17   9   6    17567.00    16894.59    248.70 o 
 -15   9   6      460.76      446.12     52.87 o 
 -13   9   6    20840.31    20327.74    226.78 o 
 -11   9   6       39.27        6.03     36.74 o 
  -9   9   6    55228.29    52950.82    519.40 o 
  -7   9   6      277.16      195.95     58.28 o 
  -5   9   6    24661.83    24538.93    364.98 o 
  -3   9   6     2657.28     2514.57    113.54 o 
  -1   9   6    17132.70    15712.82    285.14 o 
   1   9   6     2464.45     2387.33     88.79 o 
   3   9   6    31269.96    30632.31    296.04 o 
   5   9   6     6507.35     6048.47    120.09 o 
   7   9   6     4152.39     4450.12    105.46 o 
   9   9   6    11174.09    11024.64    169.82 o 
  11   9   6     6516.56     6909.41    137.12 o 
  13   9   6    21642.52    22518.42    266.39 o 
  15   9   6     7113.68     6682.17    143.48 o 
  17   9   6    11530.89    11996.50    201.78 o 
  19   9   6     1581.20     1490.85     98.18 o 
  21   9   6     8576.88     9180.12    218.92 o 
  23   9   6       30.38       79.05     54.60 o 
 -22  10   6      422.27      307.93     82.30 o 
 -20  10   6     4649.96     4542.23    196.48 o 
 -18  10   6     1546.56     1644.94    124.19 o 
 -16  10   6    12122.25    12072.70    232.72 o 
 -14  10   6     1110.53      981.71     98.05 o 
 -12  10   6     6649.35     6824.52    265.00 o 
 -10  10   6    12579.85    11675.19    262.47 o 
  -8  10   6    21841.54    22303.61    370.18 o 
  -6  10   6    10822.38    10406.08    235.13 o 
  -4  10   6     2014.33     2188.97    114.21 o 
  -2  10   6    14092.07    14111.17    360.81 o 
   0  10   6     3113.88     2802.94    118.56 o 
   2  10   6    33732.75    33529.27    372.46 o 
   4  10   6     1158.43     1327.50     98.92 o 
   6  10   6    20769.47    21598.76    251.81 o 
   8  10   6        1.93       12.21     30.75 o 
  10  10   6    22837.54    22923.20    269.88 o 
  12  10   6     5530.35     5565.66    161.25 o 
  14  10   6    18634.77    19580.50    346.40 o 
  16  10   6     2570.61     2550.50    118.23 o 
  18  10   6     6032.56     6195.39    178.54 o 
  20  10   6     3840.78     3963.94    130.46 o 
  22  10   6     3931.89     3964.54    154.20 o 
 -21  11   6     2236.15     2399.02    157.34 o 
 -19  11   6      298.02      365.12     69.14 o 
 -17  11   6     5807.72     6447.70    224.33 o 
 -15  11   6     1035.63     1172.73    115.08 o 
 -13  11   6     8882.87     8708.91    243.20 o 
 -11  11   6       42.99       33.03     54.35 o 
  -9  11   6    15470.75    15822.27    319.30 o 
  -7  11   6     1151.81      925.69     93.32 o 
  -5  11   6    17447.49    16831.79    316.85 o 
  -3  11   6     5585.95     5300.86    172.07 o 
  -1  11   6     6125.90     6410.12    238.37 o 
   1  11   6     1463.83     1258.93     78.26 o 
   3  11   6    22515.68    20349.12    333.78 o 
   5  11   6     6460.76     6085.59    149.92 o 
   7  11   6     7397.59     7784.90    172.60 o 
   9  11   6     8037.70     7688.33    173.80 o 
  11  11   6    13882.66    14038.35    242.80 o 
  13  11   6     5049.56     5285.75    158.14 o 
  15  11   6     4813.31     4948.63    191.30 o 
  17  11   6     6880.81     6921.35    228.98 o 
  19  11   6     1971.75     1999.77    152.96 o 
  21  11   6     4075.92     4100.69    223.76 o 
 -20  12   6     3777.92     3799.55    197.17 o 
 -18  12   6     1729.02     1703.59    142.05 o 
 -16  12   6     2993.27     2854.64    164.13 o 
 -14  12   6     1550.08     1522.51    126.13 o 
 -12  12   6     7323.80     7087.07    228.29 o 
 -10  12   6     7242.16     6675.54    215.13 o 
  -8  12   6     5200.47     5620.23    195.76 o 
  -6  12   6    12316.88    11179.80    268.81 o 
  -4  12   6    10456.00    10227.58    268.57 o 
  -2  12   6    14111.43    13532.07    287.23 o 
   0  12   6     6849.73     7164.89    170.87 o 
   2  12   6    14499.90    14502.58    243.06 o 
   4  12   6     1569.34     1912.90     99.10 o 
   6  12   6    10075.27    10128.57    203.48 o 
   8  12   6      510.14      457.86     63.23 o 
  10  12   6    10325.40    10894.85    230.84 o 
  12  12   6        1.72       65.85     46.48 o 
  14  12   6     5256.21     5711.17    432.25 o 
  16  12   6     1804.30     1645.91    131.97 o 
  18  12   6     4312.01     4243.16    193.56 o 
 -17  13   6     3652.30     3776.62    192.37 o 
 -15  13   6      323.14      454.75     91.56 o 
 -13  13   6     2335.93     2308.66    150.04 o 
 -11  13   6       37.13       67.59     66.29 o 
  -9  13   6     6541.52     7278.29    232.53 o 
  -7  13   6       15.44      -74.39     74.37 o 
  -5  13   6    14066.12    13822.98    307.75 o 
  -3  13   6      659.93      521.13     87.55 o 
  -1  13   6    12388.11    11497.32    274.78 o 
   1  13   6     2070.65     1800.89    102.41 o 
   3  13   6    12785.45    11690.25    226.50 o 
   5  13   6     3214.99     3521.72    129.32 o 
   7  13   6     7162.06     6897.72    210.53 o 
   9  13   6     3155.29     3068.40    125.42 o 
  11  13   6     3345.18     3424.47    133.58 o 
  13  13   6     4849.32     4993.02    200.65 o 
  15  13   6      702.21      672.09    104.61 o 
  17  13   6     3414.84     3780.91    186.90 o 
 -16  14   6     1432.30     1118.49    131.07 o 
 -14  14   6     1680.70     1559.81    139.72 o 
 -12  14   6     3079.19     2927.82    168.58 o 
 -10  14   6     3158.29     3013.57    219.21 o 
  -8  14   6     3858.59     4101.25    317.29 o 
  -6  14   6     3885.21     3814.14    172.88 o 
  -4  14   6     3829.18     3745.29    204.27 o 
  -2  14   6     5447.29     5892.34    209.14 o 
   0  14   6     4619.79     4950.62    256.27 o 
   2  14   6    11430.21    10578.22    223.58 o 
   4  14   6     1199.32     1119.89    102.76 o 
   6  14   6     3752.47     3603.65    164.91 o 
   8  14   6        8.88        3.08     47.61 o 
  10  14   6     4431.36     4484.59    172.00 o 
  12  14   6       37.94       40.11     50.22 o 
  14  14   6     3737.57     4141.28    195.67 o 
  16  14   6       66.29       47.58    120.81 o 
 -13  15   6     3062.41     2754.14    416.34 o 
 -11  15   6        1.37        5.74    119.19 o 
  -9  15   6     5088.11     5343.44    214.75 o 
  -7  15   6       14.52      -20.88     70.47 o 
  -5  15   6     6610.84     6764.54    231.67 o 
  -3  15   6      144.06        8.68     67.35 o 
  -1  15   6     5555.37     5133.58    163.81 o 
   1  15   6      343.70      388.30     70.51 o 
   3  15   6     3376.62     3487.13    137.94 o 
   5  15   6     1377.90     1243.36     96.50 o 
   7  15   6     2184.80     2190.11    119.71 o 
   9  15   6     1207.17     1348.27    100.72 o 
  11  15   6     1058.34     1262.21    102.67 o 
  13  15   6     2457.73     2643.58    187.06 o 
 -10  16   6      877.12      832.20    119.10 o 
  -8  16   6     2402.59     2249.78    160.76 o 
  -6  16   6      906.47     1038.07    139.32 o 
  -4  16   6     1162.30     1084.10    119.85 o 
  -2  16   6     2793.01     2767.36    196.80 o 
   0  16   6      305.37      304.54     68.46 o 
   2  16   6     3520.46     3871.67    150.66 o 
   4  16   6      294.10      302.76     69.49 o 
   6  16   6     3667.84     3981.09    153.78 o 
   8  16   6        3.59      -50.05     51.11 o 
  -3  17   6        1.19     -107.82     95.48 o 
  -1  17   6     1864.73     2099.24    158.14 o 
   1  17   6      615.33      461.23     97.74 o 
   3  17   6     1753.70     1777.48    149.33 o 
 -27   1   7      156.39      178.63     62.78 o 
 -25   1   7       63.16       45.94     45.74 o 
 -23   1   7     1059.12     1069.86     70.60 o 
 -21   1   7      652.68      612.98     60.28 o 
 -19   1   7       42.48       52.64     32.43 o 
 -17   1   7      146.71      127.18     32.82 o 
 -15   1   7     5423.23     5480.79    110.44 o 
 -13   1   7        0.10        9.62     20.04 o 
 -11   1   7     2594.27     2350.89     53.74 o 
  -9   1   7     3041.23     2765.48     44.14 o 
  -7   1   7      662.67      688.21     25.03 o 
  -5   1   7     1598.80     1700.32     36.97 o 
  -3   1   7     5032.20     4640.09     53.96 o 
  -1   1   7     3261.31     3982.87     59.88 o 
   1   1   7      405.99      509.44     25.52 o 
   3   1   7    18443.67    18311.36    173.91 o 
   5   1   7    17797.00    18158.04    159.93 o 
   7   1   7     2289.20     2315.93     55.86 o 
   9   1   7     1108.27     1178.46     46.79 o 
  11   1   7      362.69      320.01     31.63 o 
  13   1   7     5936.85     5816.97    107.06 o 
  15   1   7     1447.13     1754.75     68.06 o 
  17   1   7      232.44      167.54     38.57 o 
  19   1   7     2617.36     2552.22     86.11 o 
  21   1   7      117.83      114.67     43.17 o 
  23   1   7      614.52      438.69     90.28 o 
  25   1   7      640.91      642.53     90.20 o 
  27   1   7       27.56       98.34     67.69 o 
 -28   2   7       26.28       72.35     55.51 o 
 -26   2   7        0.89      -65.96     43.97 o 
 -24   2   7       13.45      -44.99     37.38 o 
 -22   2   7      886.78      748.27     70.21 o 
 -20   2   7      449.20      562.95     63.00 o 
 -18   2   7     4803.19     4747.30    113.35 o 
 -16   2   7        4.00        2.73     29.26 o 
 -14   2   7     3953.45     4189.85     94.29 o 
 -12   2   7     3472.39     3868.01     72.16 o 
 -10   2   7     9466.42     8876.30    103.70 o 
  -8   2   7    27537.78    25891.15    185.83 o 
  -6   2   7     4812.12     4315.32     58.94 o 
  -4   2   7    25594.09    26292.95    185.30 o 
  -2   2   7    11218.96     9893.69    107.06 o 
   0   2   7    14661.78    15296.85    142.58 o 
   2   2   7    21864.10    23476.29    201.26 o 
   4   2   7     3959.08     3821.23     53.87 o 
   6   2   7     8487.33     8749.16     89.32 o 
   8   2   7     7536.13     6990.08     80.16 o 
  10   2   7     1022.16     1270.66     66.19 o 
  12   2   7     4215.24     3949.24     87.42 o 
  14   2   7        2.85      111.65     51.56 o 
  16   2   7      196.69      208.90     36.45 o 
  18   2   7     1060.94     1220.85     64.28 o 
  20   2   7       62.22       44.99     35.65 o 
  22   2   7     2201.28     1952.36    101.52 o 
  24   2   7      148.98      123.99     61.52 o 
  26   2   7      161.54       97.25     61.49 o 
 -27   3   7     1778.79     1729.56    150.25 o 
 -25   3   7      170.21      131.12     45.39 o 
 -23   3   7      258.81      289.25     48.44 o 
 -21   3   7       50.19       21.40     33.85 o 
 -19   3   7      997.87     1116.16     67.77 o 
 -17   3   7      150.39       70.04     33.88 o 
 -15   3   7    11916.08    12483.99    203.53 o 
 -13   3   7     1346.08     1612.65     62.78 o 
 -11   3   7     5105.14     5573.32    101.11 o 
  -9   3   7    13189.68    12942.58    144.93 o 
  -7   3   7     2742.38     3139.72     57.29 o 
  -5   3   7     3986.79     4712.31     64.01 o 
  -3   3   7     1559.17     1388.98     35.24 o 
  -1   3   7    21999.95    23023.52    196.52 o 
   1   3   7     6384.62     6993.04     94.04 o 
   3   3   7      177.84      265.24     26.02 o 
   5   3   7     1417.30     1693.66     48.95 o 
   7   3   7     3716.21     3203.97     53.62 o 
   9   3   7        1.90       38.09     22.07 o 
  11   3   7    12777.86    12937.86    159.23 o 
  13   3   7     7034.05     7243.91    137.16 o 
  15   3   7        3.82       27.64     27.57 o 
  17   3   7      472.76      460.61     50.81 o 
  19   3   7      679.28      775.51     56.93 o 
  21   3   7     1902.84     1687.44     96.17 o 
  23   3   7       12.71      -13.00     41.81 o 
  25   3   7      367.66      280.93     75.01 o 
  27   3   7        4.03      -38.33     56.41 o 
 -26   4   7        8.11        1.96     44.90 o 
 -24   4   7      295.85      359.45     54.13 o 
 -22   4   7      229.74      192.82     55.22 o 
 -20   4   7      157.72      262.76     45.34 o 
 -18   4   7     1856.84     2118.93     82.52 o 
 -16   4   7      779.42      596.78     51.11 o 
 -14   4   7       14.09       27.24     27.19 o 
 -12   4   7        7.80       23.82     28.89 o 
 -10   4   7       21.02       89.05     30.46 o 
  -8   4   7    13483.85    13801.01    141.97 o 
  -6   4   7     6304.99     6569.80     81.78 o 
  -4   4   7     1614.42      848.04     32.94 o 
  -2   4   7      736.83      913.88     37.87 o 
   0   4   7     5006.62     5846.48     72.93 o 
   2   4   7    31257.77    34748.67    237.63 o 
   4   4   7     3062.19     3130.98     64.08 o 
   6   4   7     4045.78     4812.45     68.95 o 
   8   4   7     8614.91     8191.71    121.58 o 
  10   4   7       10.18       99.87     25.18 o 
  12   4   7       89.46      212.74     81.85 o 
  14   4   7    12926.72    12872.00    174.41 o 
  16   4   7     1229.85     1293.71     63.99 o 
  18   4   7     5583.78     5460.18    176.53 o 
  20   4   7      346.39      336.11     56.49 o 
  22   4   7      373.17      347.04     60.02 o 
  24   4   7       24.59       25.62     57.27 o 
  26   4   7      126.10      159.74     70.77 o 
 -27   5   7      574.03      574.35     68.54 o 
 -25   5   7      678.31      737.35     68.75 o 
 -23   5   7      125.79      143.66     46.73 o 
 -21   5   7       24.99       23.05     36.35 o 
 -19   5   7      159.56      121.15     39.75 o 
 -17   5   7       42.89       64.97     35.37 o 
 -15   5   7     4434.34     4528.27    111.56 o 
 -13   5   7     3632.59     3609.79    106.76 o 
 -11   5   7     2995.99     2717.24     89.71 o 
  -9   5   7     2224.45     2272.92     77.78 o 
  -7   5   7      350.26      297.77     28.16 o 
  -5   5   7      321.04      406.26     27.49 o 
  -3   5   7    17515.38    19062.71    162.65 o 
  -1   5   7    16145.26    15903.97    143.18 o 
   1   5   7      726.21      720.31     32.41 o 
   3   5   7     4492.50     5095.95    110.73 o 
   5   5   7      711.27      527.29     28.99 o 
   7   5   7    14295.43    14605.75    165.79 o 
   9   5   7     1947.37     2084.35     65.61 o 
  11   5   7     2317.35     2027.66     70.19 o 
  13   5   7     1388.37     1582.76     65.57 o 
  15   5   7     1656.91     1732.42     71.58 o 
  17   5   7      458.30      346.91     44.93 o 
  19   5   7      490.35      471.59     59.71 o 
  21   5   7     1020.61     1221.73     86.08 o 
  23   5   7      981.20      912.74     82.85 o 
  25   5   7       30.09        1.08    106.85 o 
 -26   6   7        1.84       16.60     48.55 o 
 -24   6   7     1671.68     1611.65    110.50 o 
 -22   6   7      404.52      536.51     57.39 o 
 -20   6   7     4104.04     4280.16    162.14 o 
 -18   6   7      981.44     1247.20     69.70 o 
 -16   6   7      751.50      892.26     60.00 o 
 -14   6   7      512.09      567.16     56.41 o 
 -12   6   7      731.63     1227.74     69.97 o 
 -10   6   7        7.75       60.95     33.77 o 
  -8   6   7      464.89      417.12     43.00 o 
  -6   6   7     3773.38     3188.97     73.34 o 
  -4   6   7     1556.25     1341.00     47.72 o 
  -2   6   7     1034.62     1282.72     76.64 o 
   0   6   7     4537.46     5071.04     79.32 o 
   2   6   7     3622.39     3959.90     71.09 o 
   4   6   7     2929.61     2766.40     60.39 o 
   6   6   7     4482.80     4780.86     94.06 o 
   8   6   7     3229.79     3072.46     80.30 o 
  10   6   7      163.86      185.23     42.94 o 
  12   6   7       15.49       25.57     25.82 o 
  14   6   7       96.61      124.17     34.14 o 
  16   6   7      613.24      613.75     53.56 o 
  18   6   7       10.23       25.91     33.61 o 
  20   6   7     1611.07     1500.80     92.91 o 
  22   6   7        6.31      -21.46     43.93 o 
  24   6   7       17.51        6.65     45.68 o 
 -25   7   7      469.20      507.84     64.65 o 
 -23   7   7      617.22      722.19     77.35 o 
 -21   7   7       54.14        9.22     55.82 o 
 -19   7   7       11.33       18.42     36.98 o 
 -17   7   7       51.06       44.21     34.10 o 
 -15   7   7     1179.48     1132.97     75.31 o 
 -13   7   7      470.32      613.65     60.32 o 
 -11   7   7      588.88      528.54     52.81 o 
  -9   7   7      120.69       88.04     65.75 o 
  -7   7   7     2762.82     2919.00    142.81 o 
  -5   7   7     2178.27     2153.38     79.24 o 
  -3   7   7    12304.54    13245.46    159.12 o 
  -1   7   7     2326.39     2772.15     97.82 o 
   1   7   7    26618.94    26612.57    218.77 o 
   3   7   7    11114.20    11412.27    129.22 o 
   5   7   7    20257.24    19504.44    209.23 o 
   7   7   7     6140.09     5900.54    112.30 o 
   9   7   7      177.26      182.86     33.68 o 
  11   7   7      340.60      192.92     37.03 o 
  13   7   7      739.93      689.13     52.66 o 
  15   7   7       23.55       30.85     33.05 o 
  17   7   7        4.63       48.05     34.67 o 
  19   7   7      450.48      413.22     63.01 o 
  21   7   7      733.73      875.74     92.05 o 
  23   7   7       43.96       61.91     52.41 o 
  25   7   7     1417.07     1690.46    123.19 o 
 -24   8   7      552.54      554.53     70.61 o 
 -22   8   7      739.71      876.31     70.17 o 
 -20   8   7     1217.93     1251.61     81.85 o 
 -18   8   7      403.97      470.34     57.20 o 
 -16   8   7     1680.69     1916.90    103.23 o 
 -14   8   7      621.48      736.89     66.76 o 
 -12   8   7      436.42      610.68     60.62 o 
 -10   8   7     4321.30     3714.37    198.97 o 
  -8   8   7      112.59      168.39     39.25 o 
  -6   8   7      159.00       95.78     37.92 o 
  -4   8   7      688.60      562.50     49.59 o 
  -2   8   7       41.75       62.78     34.08 o 
   0   8   7     6102.36     5520.07    146.81 o 
   2   8   7      110.80       85.13     27.98 o 
   4   8   7     8991.69     8280.18    133.86 o 
   6   8   7      321.08      299.09     44.55 o 
   8   8   7     6442.34     6777.94    126.53 o 
  10   8   7      710.02      774.28     60.47 o 
  12   8   7     2487.41     2535.93     87.12 o 
  14   8   7      536.28      437.85     45.02 o 
  16   8   7        9.88       41.68     36.70 o 
  18   8   7       24.72       -0.35     42.40 o 
  20   8   7       29.94       92.56     51.23 o 
  22   8   7      861.55      913.90    124.30 o 
  24   8   7       16.40       58.40     56.30 o 
 -23   9   7     1679.38     1843.23    121.41 o 
 -21   9   7      266.93      381.38     59.27 o 
 -19   9   7     1630.17     1751.76     92.86 o 
 -17   9   7      374.58      282.38     53.59 o 
 -15   9   7     3387.95     3581.73    111.16 o 
 -13   9   7       12.33        9.46     34.76 o 
 -11   9   7      147.17      136.97     45.79 o 
  -9   9   7      849.11      895.65     83.73 o 
  -7   9   7      210.20      296.78     59.08 o 
  -5   9   7     2916.66     2954.59    100.07 o 
  -3   9   7        6.90       82.28     35.79 o 
  -1   9   7     6685.49     6778.05    142.35 o 
   1   9   7     3564.78     3767.32    100.07 o 
   3   9   7     1868.97     1844.00     73.22 o 
   5   9   7     1170.91     1204.97     76.97 o 
   7   9   7     6985.41     6464.57    127.83 o 
   9   9   7      258.67      285.57     41.95 o 
  11   9   7     1154.36     1096.55     67.10 o 
  13   9   7      315.28      258.73     47.75 o 
  15   9   7      218.55      141.02     46.20 o 
  17   9   7      157.11      176.67     51.47 o 
  19   9   7     1455.36     1273.36     98.97 o 
  21   9   7      355.24      450.91     73.00 o 
  23   9   7      188.56      135.97     60.81 o 
 -22  10   7      242.28      434.58    123.73 o 
 -20  10   7        7.06       -5.96     52.21 o 
 -18  10   7       68.45       34.01     58.78 o 
 -16  10   7     1013.64     1334.79     78.76 o 
 -14  10   7      447.01      252.95     53.88 o 
 -12  10   7     1753.06     2010.02    100.54 o 
 -10  10   7        4.31       48.83     42.27 o 
  -8  10   7     3503.04     3642.29    149.18 o 
  -6  10   7      444.96      516.37    151.99 o 
  -4  10   7     7285.70     6409.17    179.35 o 
  -2  10   7      676.57      646.99     59.01 o 
   0  10   7     6168.02     6006.79    152.46 o 
   2  10   7      180.10      137.02     41.41 o 
   4  10   7     3616.60     2975.23     92.56 o 
   6  10   7     2421.07     2546.10     88.29 o 
   8  10   7     3153.74     3220.62     98.33 o 
  10  10   7     1825.34     1833.69     82.89 o 
  12  10   7      751.58      919.28     87.09 o 
  14  10   7     2857.04     2879.68    103.18 o 
  16  10   7      230.15      274.16     60.92 o 
  18  10   7     2338.49     2364.10    122.43 o 
  20  10   7       30.86       78.56     55.56 o 
  22  10   7     1641.57     1868.33    103.56 o 
 -21  11   7       38.81       41.03     51.81 o 
 -19  11   7     1605.68     1608.79    214.01 o 
 -17  11   7      270.69      223.00     79.68 o 
 -15  11   7     1271.58     1243.92    143.54 o 
 -13  11   7      520.80      461.88     84.79 o 
 -11  11   7     1850.35     2031.78    129.96 o 
  -9  11   7      715.03      568.94     84.62 o 
  -7  11   7     2678.04     2371.53    131.87 o 
  -5  11   7      705.10      623.33     80.90 o 
  -3  11   7      205.96      171.05     56.41 o 
  -1  11   7     3198.56     3014.43    119.40 o 
   1  11   7     1054.57      896.50     70.81 o 
   3  11   7     5574.27     5152.17    139.49 o 
   5  11   7     1080.93      763.27    158.16 o 
   7  11   7     2820.40     2912.98    111.85 o 
   9  11   7      765.28      759.17     62.00 o 
  11  11   7     4577.46     4505.89    124.94 o 
  13  11   7     1695.19     1809.24    124.69 o 
  15  11   7     5164.79     5462.79    167.01 o 
  17  11   7        6.80       15.30     50.18 o 
  19  11   7     2083.73     1995.30    139.16 o 
 -18  12   7        9.92       21.00     80.54 o 
 -16  12   7     1705.31     1808.56    139.51 o 
 -14  12   7        6.94      -29.59    131.20 o 
 -12  12   7     5498.31     5708.02    406.27 o 
 -10  12   7      281.50      478.87     84.47 o 
  -8  12   7     2292.78     2413.36    140.19 o 
  -6  12   7      464.03      445.69    140.30 o 
  -4  12   7     5559.43     5474.20    185.76 o 
  -2  12   7     1072.49     1010.20     90.37 o 
   0  12   7     3523.47     3211.35    119.50 o 
   2  12   7       21.28       46.58     49.65 o 
   4  12   7      865.12      646.25     67.53 o 
   6  12   7     2721.80     2459.55    110.03 o 
   8  12   7       12.12       16.92     43.84 o 
  10  12   7     2335.47     2326.36    120.59 o 
  12  12   7      235.79      245.86     57.92 o 
  14  12   7     1414.65     1224.34     92.98 o 
  16  12   7      219.06      206.87    164.65 o 
  18  12   7     1478.29     1631.69    138.63 o 
 -17  13   7      225.07      198.88     85.52 o 
 -15  13   7     1078.33     1144.63    122.99 o 
 -13  13   7     1324.42     1269.02    120.31 o 
 -11  13   7     1130.29     1156.37    262.08 o 
  -9  13   7     2233.16     2183.29    143.34 o 
  -7  13   7     1167.40     1127.85    216.94 o 
  -5  13   7     2960.12     2912.12    192.26 o 
  -3  13   7     2295.70     2189.86    134.79 o 
  -1  13   7     3270.74     3191.21    124.33 o 
   1  13   7      196.70      281.06     57.50 o 
   3  13   7     1794.75     1557.82     95.81 o 
   5  13   7       52.48       51.18     45.84 o 
   7  13   7     2693.70     2337.75    114.01 o 
   9  13   7      320.66      379.12     62.73 o 
  11  13   7     1402.60     1279.78     93.32 o 
  13  13   7      103.41      185.72     58.02 o 
  15  13   7      997.65     1026.83    116.70 o 
  17  13   7      424.66      245.52    129.25 o 
 -14  14   7      256.78      352.58     98.17 o 
 -12  14   7      394.04      492.08    138.02 o 
 -10  14   7      355.07      417.73     90.01 o 
  -8  14   7     1461.42     1395.49    123.54 o 
  -6  14   7      112.26      172.95     73.33 o 
  -4  14   7      855.07      812.27     98.81 o 
  -2  14   7       13.47       48.15     48.26 o 
   0  14   7     2579.46     2545.47    120.05 o 
   2  14   7     1560.36     1600.13    102.30 o 
   4  14   7     1043.96     1228.53    157.61 o 
   6  14   7      801.87      584.90     73.88 o 
   8  14   7      959.46     1131.14     89.90 o 
  10  14   7     1418.60     1566.67    159.13 o 
  12  14   7      352.30      463.05     89.94 o 
  14  14   7     1065.40     1148.99    191.61 o 
 -13  15   7      227.22      -31.18     97.43 o 
 -11  15   7      322.51      345.54    135.75 o 
  -9  15   7     1778.18     1559.49    136.63 o 
  -7  15   7      291.28      145.49    109.77 o 
  -5  15   7     2023.02     2141.46    145.65 o 
  -3  15   7      139.44      126.56     69.26 o 
  -1  15   7     2020.97     1901.85    263.38 o 
   1  15   7      145.77      148.32     73.79 o 
   3  15   7     2135.79     1935.23    140.28 o 
   5  15   7       34.98       68.10     66.63 o 
   7  15   7      927.51      850.77    109.55 o 
   9  15   7       11.78      -14.41     62.37 o 
  11  15   7      900.14      764.93    110.78 o 
  -8  16   7      935.71      825.53    170.82 o 
  -6  16   7       13.60       -9.74     92.88 o 
  -4  16   7     1001.45      969.08    174.07 o 
  -2  16   7      218.84      120.24    164.00 o 
   0  16   7      768.34      777.65    108.61 o 
   2  16   7      283.76      158.35     81.47 o 
   4  16   7     1231.09     1347.77    209.47 o 
   6  16   7      852.83     1015.50    348.14 o 
   8  16   7      701.79      753.09    110.47 o 
 -26   0   8    10611.14    10709.23    329.49 o 
 -24   0   8      579.40      629.82     88.40 o 
 -22   0   8    13213.40    13347.87    295.32 o 
 -20   0   8     2190.38     2217.18    121.43 o 
 -18   0   8    16926.64    16232.20    301.20 o 
 -16   0   8     9685.05     9852.64    216.55 o 
 -14   0   8    77203.66    76900.64    799.41 o 
 -12   0   8     1130.73     1592.17    136.72 o 
 -10   0   8    50861.39    49104.35    410.34 o 
  -8   0   8    56261.72    51733.02    436.81 o 
  -6   0   8    77578.87    76520.68    578.20 o 
  -4   0   8   147130.78   146272.69   1259.01 o 
  -2   0   8    70210.92    72693.80    648.99 o 
   0   0   8   136622.63   141875.08   1216.26 o 
   2   0   8    56642.55    55179.21    518.89 o 
   4   0   8    33145.38    33025.44    348.90 o 
   6   0   8    10739.55    11209.63    363.73 o 
   8   0   8   153120.72   143679.86   1273.80 o 
  10   0   8      174.93      530.83    126.98 o 
  12   0   8    31538.15    29967.26    387.17 o 
  14   0   8      110.39      198.74     46.66 o 
  16   0   8    49436.54    45888.50    560.69 o 
  18   0   8     9338.70     9833.16    298.45 o 
  20   0   8    32586.79    31781.79    510.52 o 
  22   0   8    15791.02    16290.46    329.98 o 
  24   0   8     4209.92     4329.01    251.36 o 
  26   0   8     2132.16     1823.19    194.20 o 
 -27   1   8     4076.18     4171.86    154.03 o 
 -25   1   8     8345.12     8085.00    168.36 o 
 -23   1   8    12417.63    13028.03    210.91 o 
 -21   1   8    12397.59    11969.51    192.66 o 
 -19   1   8     7456.30     6877.40    152.16 o 
 -17   1   8    19075.53    18278.03    223.16 o 
 -15   1   8    17590.56    16268.21    205.18 o 
 -13   1   8     1098.35     1240.91     54.94 o 
 -11   1   8    71902.20    71087.66    396.85 o 
  -9   1   8     3300.06     2942.73     55.27 o 
  -7   1   8   128031.08   129804.79    658.80 o 
  -5   1   8     2490.73     2025.06     41.69 o 
  -3   1   8   174773.02   174914.45    937.08 o 
  -1   1   8    71727.80    79647.79    514.93 o 
   1   1   8   140488.75   134730.92   1476.98 o 
   3   1   8     3208.11     2728.60     81.94 o 
   5   1   8   200110.33   194597.70   1169.44 o 
   7   1   8     8301.64     8188.54    106.54 o 
   9   1   8    64465.52    64170.50    457.92 o 
  11   1   8    17983.27    17595.39    188.60 o 
  13   1   8    30457.40    29165.23    274.86 o 
  15   1   8    28889.74    28573.15    282.45 o 
  17   1   8    13572.80    12884.96    182.70 o 
  19   1   8     8602.06     8162.74    150.45 o 
  21   1   8     3857.05     3608.78    128.06 o 
  23   1   8    15556.74    15015.12    324.93 o 
  25   1   8      453.96      393.11     79.14 o 
  27   1   8     7949.43     8040.12    259.03 o 
 -26   2   8     9455.55     9525.04    221.06 o 
 -24   2   8      317.36      170.89     67.59 o 
 -22   2   8     8632.85     8432.52    164.86 o 
 -20   2   8     2859.52     3128.71    138.37 o 
 -18   2   8    47878.59    46171.37    413.84 o 
 -16   2   8     2702.64     3293.23     92.78 o 
 -14   2   8    46178.64    45540.09    383.98 o 
 -12   2   8     7339.72     7442.41    101.24 o 
 -10   2   8    20401.19    17274.98    158.39 o 
  -8   2   8    48665.76    49274.98    436.32 o 
  -6   2   8    45744.46    45334.40    288.76 o 
  -4   2   8    65847.94    61405.33    366.25 o 
  -2   2   8    35812.68    35459.70    268.09 o 
   0   2   8    85208.19    86195.62    585.14 o 
   2   2   8    20509.01    19404.65    174.92 o 
   4   2   8    62349.95    61135.61    368.90 o 
   6   2   8    10328.21    10149.13    100.55 o 
   8   2   8   109074.59   109842.84    629.41 o 
  10   2   8     1523.33     1271.69     82.97 o 
  12   2   8    64533.16    61931.14    467.15 o 
  14   2   8        1.84       49.38     27.40 o 
  16   2   8    21235.64    21035.99    239.67 o 
  18   2   8     2825.70     2843.55     90.26 o 
  20   2   8    24898.09    25025.43    288.98 o 
  22   2   8     8116.13     8582.50    215.44 o 
  24   2   8     8859.31     8574.74    249.32 o 
  26   2   8      700.07      820.34    122.11 o 
 -27   3   8     1978.83     2016.19    117.64 o 
 -25   3   8     3156.83     2772.80    107.12 o 
 -23   3   8     5883.85     6274.30    172.65 o 
 -21   3   8     4216.37     3982.16    114.12 o 
 -19   3   8    17637.92    17680.94    231.87 o 
 -17   3   8     7126.38     6756.18    134.94 o 
 -15   3   8    47035.84    46989.71    402.16 o 
 -13   3   8     3450.31     3264.43     71.62 o 
 -11   3   8    66767.39    70599.02    453.41 o 
  -9   3   8      533.70      642.52     31.68 o 
  -7   3   8    91506.52    91297.52    601.85 o 
  -5   3   8      675.46      654.49     28.51 o 
  -3   3   8    47660.46    50729.69    316.60 o 
  -1   3   8     6846.20     6451.43     92.24 o 
   1   3   8   181134.56   185277.05   1128.71 o 
   3   3   8    39746.53    41600.48    270.31 o 
   5   3   8    69919.88    70336.34    562.93 o 
   7   3   8    37302.70    35145.18    280.85 o 
   9   3   8    30451.01    28515.56    254.34 o 
  11   3   8    50350.41    49490.02    391.63 o 
  13   3   8    10346.59    10137.97    148.71 o 
  15   3   8    19546.78    19353.04    225.04 o 
  17   3   8     5487.37     5238.85    117.27 o 
  19   3   8    24141.92    23596.44    275.11 o 
  21   3   8     1067.39      974.16     77.37 o 
  23   3   8     7953.36     8044.12    234.56 o 
  25   3   8      227.11      109.49     64.29 o 
 -26   4   8     7535.40     7443.07    171.23 o 
 -24   4   8     1220.85     1153.77     75.36 o 
 -22   4   8    12597.59    12680.62    372.90 o 
 -20   4   8      470.56      498.20     51.62 o 
 -18   4   8    21332.19    21158.16    255.64 o 
 -16   4   8      174.45      256.21     42.37 o 
 -14   4   8    17689.80    17874.26    212.83 o 
 -12   4   8    16973.61    17394.81    193.07 o 
 -10   4   8     7619.02     7625.47    116.77 o 
  -8   4   8     2964.32     2793.96     56.10 o 
  -6   4   8    29550.21    28349.05    211.35 o 
  -4   4   8    50686.44    52261.35    350.14 o 
  -2   4   8     3116.77     2124.76     73.41 o 
   0   4   8    45012.64    43575.29    284.95 o 
   2   4   8    24803.79    25688.00    204.37 o 
   4   4   8    67972.71    68045.90    415.69 o 
   6   4   8    28336.10    28995.19    215.03 o 
   8   4   8    68823.07    72142.91    512.13 o 
  10   4   8      129.73       81.24     26.68 o 
  12   4   8    46910.50    48602.75    475.68 o 
  14   4   8      137.80      225.75     35.59 o 
  16   4   8    16509.04    16567.22    219.65 o 
  18   4   8     2167.71     2153.42     91.39 o 
  20   4   8     8638.87     8262.96    186.48 o 
  22   4   8     1772.04     1831.77    102.93 o 
  24   4   8     6315.55     6430.71    178.98 o 
  26   4   8     1763.83     2239.96    185.44 o 
 -25   5   8     6097.27     5625.61    147.29 o 
 -23   5   8     3641.03     3941.05    130.12 o 
 -21   5   8     1679.02     1501.99     93.20 o 
 -19   5   8    13653.75    13393.94    203.31 o 
 -17   5   8    12281.09    11145.99    177.12 o 
 -15   5   8    47730.13    47052.20    462.18 o 
 -13   5   8     3897.18     3665.20    108.96 o 
 -11   5   8    50307.76    49318.54    463.03 o 
  -9   5   8     1646.48     1867.00     67.02 o 
  -7   5   8    41420.62    41220.00    289.23 o 
  -5   5   8      135.09      457.35     44.70 o 
  -3   5   8    83138.79    82388.16    496.84 o 
  -1   5   8     5496.75     5674.83     89.90 o 
   1   5   8    48842.84    50646.17    331.16 o 
   3   5   8    27240.02    29259.17    219.51 o 
   5   5   8    19822.10    20318.90    178.28 o 
   7   5   8    26144.40    27015.79    249.38 o 
   9   5   8    12115.15    11682.09    136.62 o 
  11   5   8    22527.62    22133.18    248.25 o 
  13   5   8    14521.97    13736.82    228.09 o 
  15   5   8    17555.44    17580.51    219.17 o 
  17   5   8      969.37     1002.51     75.66 o 
  19   5   8    15245.21    16069.75    224.66 o 
  21   5   8     1786.24     1854.68    101.65 o 
  23   5   8     6693.62     6976.43    186.48 o 
  25   5   8      681.89      607.10     95.41 o 
 -26   6   8     5420.71     5261.78    148.73 o 
 -24   6   8      103.24      124.37     45.28 o 
 -22   6   8    12494.04    12240.31    221.66 o 
 -20   6   8      503.02      451.37     62.25 o 
 -18   6   8    14382.21    15180.42    216.65 o 
 -16   6   8     4426.80     4310.38    111.19 o 
 -14   6   8     4723.88     5047.54    133.78 o 
 -12   6   8     4882.84     5017.17    124.87 o 
 -10   6   8    33416.89    33311.72    426.69 o 
  -8   6   8    28038.34    30291.10    321.35 o 
  -6   6   8    15978.64    13947.50    143.60 o 
  -4   6   8     7912.12     8130.73    104.46 o 
  -2   6   8    24099.88    24332.32    201.04 o 
   0   6   8    62886.14    61497.71    480.14 o 
   2   6   8    15094.08    16211.71    153.51 o 
   4   6   8    47739.66    45743.13    317.00 o 
   6   6   8    13826.22    15055.63    147.52 o 
   8   6   8    31095.38    31007.13    285.24 o 
  10   6   8      450.29      584.79     44.94 o 
  12   6   8    23302.30    24208.93    257.37 o 
  14   6   8       67.43       94.12     33.95 o 
  16   6   8    20058.48    19896.03    245.09 o 
  18   6   8     1088.24     1171.17     71.47 o 
  20   6   8     7416.63     6847.65    175.38 o 
  22   6   8     2208.12     2555.50    121.29 o 
  24   6   8     2546.70     2556.90    126.11 o 
 -25   7   8     5929.74     6077.72    157.01 o 
 -23   7   8      863.01      819.57     68.73 o 
 -21   7   8     2934.88     2860.43    111.39 o 
 -19   7   8     4651.07     4279.27    140.56 o 
 -17   7   8     5365.60     5049.51    126.07 o 
 -15   7   8    11601.31    11197.34    207.70 o 
 -13   7   8     4104.19     4220.45    123.64 o 
 -11   7   8    10480.98    10722.17    187.43 o 
  -9   7   8      165.08      236.70     35.55 o 
  -7   7   8    33733.29    34075.84    355.10 o 
  -5   7   8     1920.22     2080.13     59.10 o 
  -3   7   8    48847.38    46844.50    333.02 o 
  -1   7   8      361.24      549.63     43.23 o 
   1   7   8    40979.91    39382.00    290.71 o 
   3   7   8     7399.48     7878.07    154.21 o 
   5   7   8    14297.91    14977.60    179.93 o 
   7   7   8     4690.32     4960.35    155.71 o 
   9   7   8    23446.80    22747.50    244.17 o 
  11   7   8    11579.58    11736.07    171.47 o 
  13   7   8    11543.10    11176.64    173.85 o 
  15   7   8     7365.00     7321.14    144.12 o 
  17   7   8     1411.63     1442.52    105.56 o 
  19   7   8     7344.96     7730.79    185.73 o 
  21   7   8     1728.09     1848.75    107.72 o 
  23   7   8     6523.02     6496.43    186.75 o 
 -24   8   8      322.61      461.10     68.43 o 
 -22   8   8     8863.58     8781.27    176.95 o 
 -20   8   8     1017.75     1003.70     75.91 o 
 -18   8   8    11474.26    10877.49    287.06 o 
 -16   8   8     1854.44     1990.48    101.58 o 
 -14   8   8    23891.08    22582.79    466.89 o 
 -12   8   8    13359.10    13609.00    226.39 o 
 -10   8   8    18744.14    17585.83    252.33 o 
  -8   8   8    17026.81    17511.71    244.40 o 
  -6   8   8    43040.98    42533.05    423.37 o 
  -4   8   8    11006.26    10385.45    164.17 o 
  -2   8   8     5883.48     5429.04     93.45 o 
   0   8   8    17698.64    17357.21    174.64 o 
   2   8   8    10150.38    10739.86    132.31 o 
   4   8   8    42595.96    42816.01    367.97 o 
   6   8   8     1317.45     1221.56     60.51 o 
   8   8   8    24398.04    24652.25    301.14 o 
  10   8   8      369.60      417.68     55.12 o 
  12   8   8    28442.57    29056.58    305.86 o 
  14   8   8        9.67      -11.13     33.36 o 
  16   8   8    21822.56    21960.34    243.98 o 
  18   8   8      937.83      812.64     76.84 o 
  20   8   8    10045.03     9918.35    220.68 o 
  22   8   8      375.64      428.79     72.44 o 
 -23   9   8      850.28      743.11     77.47 o 
 -21   9   8     2298.44     2426.46    156.37 o 
 -19   9   8     3657.81     3946.47    127.89 o 
 -17   9   8     1637.15     1888.54    101.55 o 
 -15   9   8     6088.24     6721.25    170.89 o 
 -13   9   8     9614.73     9472.43    196.30 o 
 -11   9   8    11349.74    11858.03    213.60 o 
  -9   9   8      178.95      222.46     45.73 o 
  -7   9   8    34203.34    33731.41    375.88 o 
  -5   9   8       71.36       51.35     32.19 o 
  -3   9   8    29746.21    28548.51    283.48 o 
  -1   9   8      645.48      539.48     40.34 o 
   1   9   8    27342.31    26751.90    271.00 o 
   3   9   8     1276.42     1400.93     65.64 o 
   5   9   8    16404.04    17788.40    217.71 o 
   7   9   8     2634.48     2619.51     86.36 o 
   9   9   8    19450.43    20547.44    245.96 o 
  11   9   8     5135.25     5150.25    123.28 o 
  13   9   8    10098.92     9983.25    173.99 o 
  15   9   8     1968.12     2195.24     92.51 o 
  17   9   8     2008.30     2023.24    110.36 o 
  19   9   8     6648.48     7254.87    173.62 o 
  21   9   8     2023.17     2067.98    118.08 o 
 -22  10   8     2953.38     3085.83    267.92 o 
 -20  10   8       76.15       61.52     54.46 o 
 -18  10   8     5637.99     5346.73    166.03 o 
 -16  10   8     3403.40     3312.36    110.88 o 
 -14  10   8     6212.24     6400.19    169.32 o 
 -12  10   8     1128.77     1100.61    127.91 o 
 -10  10   8    23687.87    23679.10    528.99 o 
  -8  10   8     3848.35     4002.65    127.12 o 
  -6  10   8    17987.02    18008.83    262.36 o 
  -4  10   8     6011.32     6009.56    183.62 o 
  -2  10   8     2834.10     2703.48    100.11 o 
   0  10   8    14671.33    15059.43    229.26 o 
   2  10   8     6188.52     5643.46    162.42 o 
   4  10   8    22417.40    22372.67    256.52 o 
   6  10   8     1432.28     1307.27     69.03 o 
   8  10   8    17041.35    17611.19    279.94 o 
  10  10   8        3.27       79.96     38.53 o 
  12  10   8    25232.40    25956.28    306.48 o 
  14  10   8        7.58      -22.06     50.26 o 
  16  10   8    12347.57    12756.88    306.94 o 
  18  10   8      231.97      182.37     60.69 o 
  20  10   8     7652.72     7764.71    209.05 o 
 -21  11   8     1791.73     1867.53    117.45 o 
 -19  11   8     5071.63     5483.59    219.10 o 
 -17  11   8     1509.02     1509.20    129.10 o 
 -15  11   8     5200.16     5586.60    263.05 o 
 -13  11   8     4727.70     4773.36    188.36 o 
 -11  11   8    17062.66    17772.03    347.51 o 
  -9  11   8      212.65      190.62     65.44 o 
  -7  11   8    19271.80    19590.69    352.80 o 
  -5  11   8     1462.01     1582.82    110.36 o 
  -3  11   8    11818.23    11390.48    321.05 o 
  -1  11   8     1179.81     1407.74     83.78 o 
   1  11   8    14873.41    15164.34    240.56 o 
   3  11   8     1446.04     1282.23     82.60 o 
   5  11   8     9076.85     9803.58    169.94 o 
   7  11   8     2644.79     2790.29     98.53 o 
   9  11   8     3777.00     3858.27    114.17 o 
  11  11   8     5987.12     6166.98    144.93 o 
  13  11   8     9112.14     9783.75    184.66 o 
  15  11   8     3142.10     3596.25    119.80 o 
  17  11   8     1921.91     1810.39    144.53 o 
  19  11   8     3905.32     4122.49    201.82 o 
 -18  12   8     3234.76     3383.17    183.09 o 
 -16  12   8      132.40       60.55     66.09 o 
 -14  12   8     3020.67     3240.02    185.44 o 
 -12  12   8      357.79      356.02     79.91 o 
 -10  12   8     2677.54     2616.91    148.69 o 
  -8  12   8     3706.90     3852.24    166.07 o 
  -6  12   8     8032.43     7613.73    247.46 o 
  -4  12   8     8099.73     8265.66    185.27 o 
  -2  12   8     4498.87     5197.47    147.15 o 
   0  12   8     5752.36     5891.43    156.53 o 
   2  12   8     4962.92     5003.33    144.55 o 
   4  12   8    12388.25    12860.70    349.12 o 
   6  12   8     1349.96     1696.58     96.49 o 
   8  12   8     8523.18     9681.32    474.47 o 
  10  12   8     1215.04     1293.19    239.35 o 
  12  12   8     7385.70     7882.46    275.39 o 
  14  12   8        1.29      -58.02     57.16 o 
  16  12   8     2688.74     2898.13    248.11 o 
  18  12   8      220.15      237.07    123.41 o 
 -17  13   8      980.32     1207.45    190.31 o 
 -15  13   8     3873.71     4413.45    304.62 o 
 -13  13   8      399.01      283.84    117.56 o 
 -11  13   8     6304.08     6280.15    337.10 o 
  -9  13   8      591.70      460.51    125.36 o 
  -7  13   8     5388.27     5680.00    307.22 o 
  -5  13   8      258.08      326.06    114.96 o 
  -3  13   8     6787.16     6828.25    224.02 o 
  -1  13   8       32.04      -36.27     49.18 o 
   1  13   8     6916.84     6929.16    225.61 o 
   3  13   8     2294.69     2183.95    257.53 o 
   5  13   8     4660.41     4483.24    185.33 o 
   7  13   8     3177.79     3254.54    162.92 o 
   9  13   8     3051.21     3362.69    166.88 o 
  11  13   8     4781.23     5514.46    212.39 o 
  13  13   8     2224.86     2550.32    158.53 o 
  15  13   8     4031.62     4174.43    289.68 o 
 -14  14   8     2255.11     2297.33    246.82 o 
 -12  14   8      474.04      483.24    142.89 o 
 -10  14   8     2809.13     2983.22    258.51 o 
  -8  14   8     2495.27     2623.39    239.67 o 
  -6  14   8     1683.78     1816.69    202.65 o 
  -4  14   8     2029.51     2103.56    207.52 o 
  -2  14   8     3555.38     4194.42    303.97 o 
   0  14   8     2901.96     3042.34    162.72 o 
   2  14   8     2614.41     2830.49    162.54 o 
   4  14   8     4328.41     4957.84    201.00 o 
   6  14   8      554.04      622.67    115.61 o 
   8  14   8     3422.46     3911.88    183.04 o 
  10  14   8       39.90       83.43     71.08 o 
  12  14   8     3401.46     3217.94    180.89 o 
  14  14   8       31.35      282.54    131.20 o 
 -11  15   8     3953.34     4456.97    309.17 o 
  -9  15   8       28.38      273.45    127.30 o 
  -7  15   8     3181.64     3393.06    262.40 o 
  -5  15   8       27.97       52.99     68.32 o 
  -3  15   8     3905.18     3874.43    185.38 o 
  -1  15   8      319.24      258.51     79.03 o 
   1  15   8     3595.77     3778.82    184.24 o 
   3  15   8      923.70      977.50    153.93 o 
   5  15   8     2926.29     3294.20    175.44 o 
   7  15   8      626.95      530.03    106.52 o 
   9  15   8     1837.83     2182.33    266.95 o 
  11  15   8     1134.76     1338.66    180.24 o 
  -8  16   8      336.36       62.35    103.27 o 
  -6  16   8     1789.63     1790.09    149.21 o 
  -4  16   8      589.11      559.33    100.33 o 
  -2  16   8     1211.85     1214.12    127.16 o 
   0  16   8     1578.02     1706.19    143.78 o 
   2  16   8      355.63      461.89     98.27 o 
   4  16   8     2187.31     2145.32    155.54 o 
   6  16   8       26.38       36.56     71.36 o 
 -27   1   9       85.25      101.97     56.19 o 
 -25   1   9       71.89      155.77     58.35 o 
 -23   1   9      327.87      446.33     55.50 o 
 -21   1   9      207.70      234.90     46.40 o 
 -19   1   9     1828.15     1897.14     80.78 o 
 -17   1   9      739.71     1035.53     63.63 o 
 -15   1   9       11.52        9.05     26.95 o 
 -13   1   9      229.40      192.35     37.31 o 
 -11   1   9        3.61       11.90     19.12 o 
  -9   1   9      631.34      425.44     28.66 o 
  -7   1   9      791.21      661.77     28.32 o 
  -5   1   9      607.08      475.72     26.21 o 
  -3   1   9      139.15       87.02     27.21 o 
  -1   1   9     1482.42      903.41     36.44 o 
   1   1   9     2704.86     3088.33     62.17 o 
   3   1   9    18677.21    19133.00    162.85 o 
   5   1   9      353.64      438.56     68.38 o 
   7   1   9        1.31       -8.30     37.59 o 
   9   1   9      338.44      542.33     36.66 o 
  11   1   9      291.92      184.15     41.16 o 
  13   1   9      122.94      214.72     31.80 o 
  15   1   9      230.11      232.84     37.79 o 
  17   1   9        0.61       40.55     30.10 o 
  19   1   9      145.75       10.09     39.56 o 
  21   1   9      560.47      545.16     56.74 o 
  23   1   9     1043.33      924.55     81.89 o 
  25   1   9       12.34       13.05     55.23 o 
 -26   2   9     3580.31     3550.70    123.31 o 
 -24   2   9     1540.57     1533.10    101.59 o 
 -22   2   9      716.74      814.82     90.00 o 
 -20   2   9     3005.33     2807.15    136.59 o 
 -18   2   9       41.03      108.28     38.77 o 
 -16   2   9     1944.02     1676.74     73.03 o 
 -14   2   9       11.40       42.43     29.82 o 
 -12   2   9       41.93      106.07     23.42 o 
 -10   2   9     1368.35     1223.40     49.09 o 
  -8   2   9       39.57      164.30     20.72 o 
  -6   2   9     7225.78     7342.30     85.50 o 
  -4   2   9    16914.23    16997.03    137.23 o 
  -2   2   9      792.02      950.13     38.74 o 
   0   2   9    41534.06    44352.94    406.68 o 
   2   2   9       38.46       91.24     22.43 o 
   4   2   9       17.13        8.01     14.10 o 
   6   2   9     3693.62     3352.79     57.30 o 
   8   2   9      338.50      550.63     29.87 o 
  10   2   9     2733.65     2994.64     74.81 o 
  12   2   9     1438.47     1640.69     63.22 o 
  14   2   9      839.91      820.60     51.40 o 
  16   2   9       13.58        5.99     28.03 o 
  18   2   9      178.60      200.76     40.71 o 
  20   2   9       24.15       68.97     36.94 o 
  22   2   9      584.83      580.21     71.54 o 
  24   2   9       51.70      167.90     62.92 o 
  26   2   9      467.51      506.84     91.39 o 
 -27   3   9     1386.87     1459.86    105.64 o 
 -25   3   9      206.26      150.88     53.81 o 
 -23   3   9      288.38      312.77     86.41 o 
 -21   3   9      533.12      433.94     52.25 o 
 -19   3   9     1329.15     1349.16     72.82 o 
 -17   3   9     1623.04     1767.58     82.10 o 
 -15   3   9      956.64      984.96     58.84 o 
 -13   3   9      153.41      124.80     26.81 o 
 -11   3   9      237.46      248.15     28.62 o 
  -9   3   9       18.47       12.61     16.80 o 
  -7   3   9    28736.63    33735.18    238.91 o 
  -5   3   9     4358.12     3356.95     58.29 o 
  -3   3   9      478.80      418.62     43.81 o 
  -1   3   9     9501.82     8412.43    155.62 o 
   1   3   9     1272.20     1146.85     45.22 o 
   3   3   9     8022.69     8276.95     87.26 o 
   5   3   9     2987.76     2884.64     60.71 o 
   7   3   9       43.83       43.19     17.69 o 
   9   3   9      232.22      417.18     35.44 o 
  11   3   9     1106.16      853.92     49.16 o 
  13   3   9     3895.49     4118.81     96.12 o 
  15   3   9       23.27       22.49     31.97 o 
  17   3   9     1378.91     1331.86     67.29 o 
  19   3   9      157.31      132.19     39.41 o 
  21   3   9     1326.79     1136.01     72.05 o 
  23   3   9        0.45       -5.30     45.97 o 
  25   3   9       60.92       62.41     60.29 o 
 -26   4   9      876.02      927.16     76.89 o 
 -24   4   9      621.86      660.43     70.06 o 
 -22   4   9      454.05      491.95     65.15 o 
 -20   4   9      291.50      296.11     47.78 o 
 -18   4   9      862.65      754.98     61.87 o 
 -16   4   9       92.20      224.21     80.94 o 
 -14   4   9     9787.26     9394.36    130.01 o 
 -12   4   9     1694.86     1756.32     64.79 o 
 -10   4   9     2383.88     1751.09     63.66 o 
  -8   4   9     3108.17     3248.25     62.42 o 
  -6   4   9     4086.27     3726.92     80.80 o 
  -4   4   9     2629.67     2401.87     75.79 o 
  -2   4   9    25286.01    25172.79    190.45 o 
   0   4   9     1370.17     1547.43     67.77 o 
   2   4   9    11161.16    11711.88    134.73 o 
   4   4   9     6390.86     5724.68     77.25 o 
   6   4   9     2255.27     2099.67     50.72 o 
   8   4   9      977.71     1074.56     44.42 o 
  10   4   9     1318.56     1312.56     55.92 o 
  12   4   9      895.62      652.75     46.05 o 
  14   4   9     1093.89     1012.16     57.23 o 
  16   4   9       55.41       60.00     31.05 o 
  18   4   9     1733.29     1495.01     76.50 o 
  20   4   9      827.88      858.57     63.77 o 
  22   4   9      405.52      383.81     63.46 o 
  24   4   9      426.88      476.68    110.67 o 
 -25   5   9       49.77       64.79     48.27 o 
 -23   5   9        0.01      -20.17     42.29 o 
 -21   5   9      328.66      408.11     72.06 o 
 -19   5   9      958.10     1142.57     70.80 o 
 -17   5   9     3054.93     3099.51     98.25 o 
 -15   5   9        3.63        1.05     27.71 o 
 -13   5   9        8.80       33.59     28.63 o 
 -11   5   9     1893.75     1700.55    111.56 o 
  -9   5   9      470.10      422.75     50.53 o 
  -7   5   9      590.74      601.17     56.74 o 
  -5   5   9     3639.50     3973.56     70.19 o 
  -3   5   9     7473.97     8681.32    102.83 o 
  -1   5   9        7.59      101.34     28.71 o 
   1   5   9       10.27      150.95     39.20 o 
   3   5   9     6589.50     6664.82    115.17 o 
   5   5   9    10041.72     9234.35    122.22 o 
   7   5   9     1521.02     1570.06     79.59 o 
   9   5   9     3686.28     3343.25     83.44 o 
  11   5   9      216.91      277.83     40.55 o 
  13   5   9     1434.50     1539.15     67.84 o 
  15   5   9      629.06      728.29     55.73 o 
  17   5   9     2011.81     1982.63     82.56 o 
  19   5   9       70.45       30.24     35.80 o 
  21   5   9      424.22      262.78     58.06 o 
  23   5   9       98.50      106.29     53.59 o 
  25   5   9      210.25      153.38     57.65 o 
 -24   6   9      371.63      419.72     69.47 o 
 -22   6   9       14.27       54.38     48.92 o 
 -20   6   9       48.28       52.41     43.21 o 
 -18   6   9        7.64        8.97     33.86 o 
 -16   6   9       51.37       20.52     32.10 o 
 -14   6   9    11032.55    10754.26    196.23 o 
 -12   6   9       31.58       51.53     50.81 o 
 -10   6   9     6342.10     6574.72    119.50 o 
  -8   6   9       20.32       25.63     22.51 o 
  -6   6   9    12198.58    11623.41    150.07 o 
  -4   6   9      238.57      424.09     31.63 o 
  -2   6   9      254.16      173.28     24.11 o 
   0   6   9     1526.60     1708.09     50.68 o 
   2   6   9     2163.31     1812.44     52.46 o 
   4   6   9    11306.70    12118.37    131.38 o 
   6   6   9     4051.42     3902.58    101.71 o 
   8   6   9     2841.94     2768.30     79.69 o 
  10   6   9      662.09      724.61     50.23 o 
  12   6   9      537.50      502.84     45.80 o 
  14   6   9       98.71      106.49     48.18 o 
  16   6   9     2219.24     2022.95     83.52 o 
  18   6   9      762.02      639.32     58.56 o 
  20   6   9      941.53      883.13     78.47 o 
  22   6   9       81.31       93.57     52.24 o 
  24   6   9      799.77      681.47     81.58 o 
 -23   7   9        3.05      -38.02     40.50 o 
 -21   7   9     2201.57     2237.29    114.94 o 
 -19   7   9     1144.19      929.77     80.06 o 
 -17   7   9      667.61      723.19     59.79 o 
 -15   7   9      288.24      295.62     65.55 o 
 -13   7   9       61.24       44.88     38.44 o 
 -11   7   9      120.63      125.60     39.46 o 
  -9   7   9       12.11       42.37     29.16 o 
  -7   7   9     2368.62     2310.89     64.46 o 
  -5   7   9      137.64       90.94     25.96 o 
  -3   7   9     1616.75     1442.32     51.72 o 
  -1   7   9      122.20       78.47     23.41 o 
   1   7   9    16311.17    17564.65    170.13 o 
   3   7   9     2277.71     1942.86     58.16 o 
   5   7   9      403.55      283.49     51.53 o 
   7   7   9     1098.51     1019.71     54.92 o 
   9   7   9    14092.39    13142.52    195.63 o 
  11   7   9      906.72      885.47     57.00 o 
  13   7   9     1212.71     1088.76    109.22 o 
  15   7   9     3304.54     3408.63    103.69 o 
  17   7   9      439.19      371.19     52.30 o 
  19   7   9      961.43      710.39     74.65 o 
  21   7   9      218.06      232.09     58.53 o 
  23   7   9     1651.58     1780.31    111.99 o 
 -24   8   9      464.49      588.17     72.58 o 
 -22   8   9       25.13       50.35     49.31 o 
 -20   8   9     1012.83     1093.59     79.32 o 
 -18   8   9      323.78      453.85     56.41 o 
 -16   8   9     1607.47     1671.06    147.39 o 
 -14   8   9      837.90     1197.14     92.49 o 
 -12   8   9      122.88      108.58     43.56 o 
 -10   8   9      128.66      126.15     40.77 o 
  -8   8   9      346.78      339.62     52.85 o 
  -6   8   9     2182.26     2030.47     77.16 o 
  -4   8   9      144.42      222.53     32.96 o 
  -2   8   9     2911.39     2680.64     73.39 o 
   0   8   9     5727.21     5144.86     96.34 o 
   2   8   9      472.37      261.90     32.09 o 
   4   8   9      457.87      692.20     42.67 o 
   6   8   9     8664.42     8451.20    194.15 o 
   8   8   9     3627.10     3865.31    105.30 o 
  10   8   9     2186.70     1972.51     78.82 o 
  12   8   9     1962.24     2042.95     84.69 o 
  14   8   9       44.89      -21.98     33.81 o 
  16   8   9     3091.76     3266.11    109.02 o 
  18   8   9      510.66      431.24     89.57 o 
  20   8   9     1705.65     1367.29    122.25 o 
  22   8   9        0.90       33.90     66.75 o 
 -23   9   9        3.12      -14.24     45.86 o 
 -21   9   9      674.82      662.65     72.01 o 
 -19   9   9       49.69       30.92     46.95 o 
 -17   9   9      171.48      168.48     53.48 o 
 -15   9   9       93.29      116.91     47.21 o 
 -13   9   9     2375.11     2568.08    109.49 o 
 -11   9   9      556.29      424.01     58.49 o 
  -9   9   9       90.74      101.54     84.86 o 
  -7   9   9     8241.78     7825.68    143.62 o 
  -5   9   9     5200.38     4991.79    112.46 o 
  -3   9   9    10750.17    11485.19    160.41 o 
  -1   9   9      130.00      147.57     30.87 o 
   1   9   9     2615.40     2617.82     71.85 o 
   3   9   9     8260.67     7152.66    131.28 o 
   5   9   9     7000.06     6670.65    130.84 o 
   7   9   9      283.56      371.91     45.35 o 
   9   9   9      296.23      142.05     40.48 o 
  11   9   9     1036.04      886.37     63.29 o 
  13   9   9      199.85       96.86     42.85 o 
  15   9   9      497.04      581.83    104.07 o 
  17   9   9      178.56      158.41     59.39 o 
  19   9   9      477.85      630.31    101.03 o 
  21   9   9      975.74      935.31     93.75 o 
 -20  10   9      821.13      930.74    126.66 o 
 -18  10   9     1033.31      927.03    111.51 o 
 -16  10   9      337.70      318.46     65.32 o 
 -14  10   9      957.93     1005.12     82.27 o 
 -12  10   9        3.32      -58.66     39.11 o 
 -10  10   9      339.83      360.82     57.07 o 
  -8  10   9        5.16       25.84     38.82 o 
  -6  10   9     3444.86     3615.01    104.11 o 
  -4  10   9      413.33      312.06     45.21 o 
  -2  10   9     8315.95     7953.75    141.28 o 
   0  10   9     1990.45     2147.00    100.47 o 
   2  10   9     1904.35     1920.37     99.91 o 
   4  10   9     2567.39     2621.78    111.70 o 
   6  10   9     5510.53     5220.47    150.49 o 
   8  10   9     1423.52     1400.14     94.05 o 
  10  10   9     4662.43     4665.16    148.21 o 
  12  10   9      812.64      894.56     82.00 o 
  14  10   9     1080.64     1139.23     90.62 o 
  16  10   9     1109.72     1187.96     96.32 o 
  18  10   9      206.04      305.16     87.71 o 
  20  10   9     1325.56     1403.99    135.58 o 
 -19  11   9       19.49        0.65    101.97 o 
 -17  11   9      167.38      259.70     76.47 o 
 -15  11   9     1307.62     1036.27    113.18 o 
 -13  11   9     2829.22     2981.73    157.08 o 
 -11  11   9     1597.79     1574.04    122.11 o 
  -9  11   9    10314.91    10344.18    269.88 o 
  -7  11   9       22.71       58.23     46.94 o 
  -5  11   9     1426.72     1729.25    121.54 o 
  -3  11   9     1383.50     1248.67    106.78 o 
  -1  11   9     6704.32     7173.83    216.03 o 
   1  11   9     2556.40     2412.42    138.04 o 
   3  11   9      235.06      283.93     58.31 o 
   5  11   9      481.85      420.57     62.18 o 
   7  11   9      621.68      584.72     71.27 o 
   9  11   9      797.10      805.45     80.10 o 
  11  11   9     1942.57     2187.03    115.91 o 
  13  11   9     3457.29     3518.83    142.07 o 
  15  11   9      302.85      264.49     64.35 o 
  17  11   9     2093.28     1939.13    183.81 o 
  19  11   9       73.29      165.82     82.36 o 
 -18  12   9     1067.56      933.35    172.12 o 
 -16  12   9      340.41      421.53    135.10 o 
 -14  12   9     1513.21     1363.98    190.96 o 
 -12  12   9       66.23      138.35     98.73 o 
 -10  12   9     2328.25     2378.52    218.24 o 
  -8  12   9      118.46        8.44     85.74 o 
  -6  12   9     3891.71     3426.07    165.89 o 
  -4  12   9       49.12       89.44     75.99 o 
  -2  12   9     2131.59     1911.47    130.29 o 
   0  12   9       35.00       12.85     55.80 o 
   2  12   9      532.73      388.30    145.82 o 
   4  12   9     2214.31     2261.79    159.78 o 
   6  12   9     1671.34     1710.96    127.12 o 
   8  12   9      211.53      184.79     61.38 o 
  10  12   9       75.98       53.63     54.88 o 
  12  12   9      624.02      623.26     81.25 o 
  14  12   9      296.13      316.71     70.94 o 
  16  12   9      737.15      808.01    117.02 o 
  18  12   9       72.92       74.16     79.10 o 
 -15  13   9        4.19     -122.76     81.84 o 
 -13  13   9     1422.57     1552.99    196.80 o 
 -11  13   9      232.95      246.82    119.51 o 
  -9  13   9      943.03      832.03    153.93 o 
  -7  13   9      143.68       99.34     67.27 o 
  -5  13   9      688.24      826.67    101.71 o 
  -3  13   9     1256.03     1108.03    109.68 o 
  -1  13   9      839.78      829.02    100.33 o 
   1  13   9      401.28      338.05     81.24 o 
   3  13   9      158.28      117.64    182.84 o 
   5  13   9     2766.20     2649.29    156.74 o 
   7  13   9        0.73      -31.41     58.21 o 
   9  13   9      770.70      730.48    108.79 o 
  11  13   9       24.00       92.09     72.42 o 
  13  13   9     2169.73     2225.43    155.18 o 
  15  13   9       39.17      -92.88    100.03 o 
 -14  14   9      683.89      765.78    173.42 o 
 -12  14   9      103.96      189.01    114.96 o 
 -10  14   9      974.20     1058.06    176.02 o 
  -8  14   9       47.49      176.41     77.42 o 
  -6  14   9      989.49      786.64    127.30 o 
  -4  14   9       17.03      -34.47     60.82 o 
  -2  14   9     1905.11     1758.60    136.89 o 
   0  14   9        4.03       67.63     63.20 o 
   2  14   9     1479.47     1542.07    130.81 o 
   4  14   9      413.60      412.25    116.59 o 
   6  14   9     1035.17     1012.44    117.12 o 
   8  14   9      489.34      390.38     91.64 o 
  10  14   9      822.67      941.04    117.09 o 
  12  14   9     1381.57     1226.56    128.91 o 
 -11  15   9      100.14      153.93    116.26 o 
  -9  15   9      207.12      195.33     84.45 o 
  -7  15   9     1483.69     1432.51    143.87 o 
  -5  15   9       50.06       26.19     66.98 o 
  -3  15   9     1265.95     1193.75    120.92 o 
  -1  15   9       51.41      -88.40    181.21 o 
   1  15   9     3111.06     2690.53    240.65 o 
   3  15   9      189.32      258.66     84.73 o 
   5  15   9     1920.70     2047.36    267.28 o 
   7  15   9       54.08       25.25     69.91 o 
   9  15   9     1157.61     1203.84    129.53 o 
  -6  16   9      814.27      882.77    118.03 o 
  -4  16   9       49.70       19.27    134.77 o 
  -2  16   9      874.64     1118.01    125.02 o 
   0  16   9       65.50       97.30     74.35 o 
   2  16   9      891.78      890.42    118.00 o 
   4  16   9      335.21      415.46     98.95 o 
 -26   0  10     1806.85     1660.81    194.85 o 
 -24   0  10     7857.22     8123.19    246.60 o 
 -22   0  10      321.94      369.66     72.67 o 
 -20   0  10    11001.49    11577.08    270.94 o 
 -18   0  10     3946.98     3346.60    141.49 o 
 -16   0  10      319.50      605.27    174.39 o 
 -14   0  10     6958.43     7631.76    187.16 o 
 -12   0  10     4534.37     4586.48    389.71 o 
 -10   0  10    31016.89    34214.63    320.96 o 
  -8   0  10    39791.34    38743.85    347.40 o 
  -6   0  10    61328.98    56786.64    565.73 o 
  -4   0  10   107554.30   107632.29    788.79 o 
  -2   0  10    55048.95    53422.34    504.94 o 
   0   0  10      272.16      296.83     64.95 o 
   2   0  10   133907.94   137060.38   1415.62 o 
   4   0  10   107673.81   104777.20    946.22 o 
   6   0  10    16998.63    15993.34    224.28 o 
   8   0  10      998.27     1057.02     71.77 o 
  10   0  10    16055.51    14422.25    239.16 o 
  12   0  10      208.42      218.60     44.94 o 
  14   0  10    29010.42    27619.60    393.33 o 
  16   0  10     1576.90     1765.60    180.89 o 
  18   0  10    21961.30    21621.34    365.57 o 
  20   0  10      219.52      175.09     56.87 o 
  22   0  10    10600.95    10594.92    270.25 o 
  24   0  10     4077.74     4360.84    255.26 o 
  26   0  10     7219.26     6864.72    330.60 o 
 -25   1  10     3501.11     3584.68    142.71 o 
 -23   1  10     7662.41     7442.31    164.12 o 
 -21   1  10     3296.79     3382.82    108.16 o 
 -19   1  10     7103.18     6913.63    142.80 o 
 -17   1  10    25417.87    24812.14    277.10 o 
 -15   1  10     7103.76     6873.11    128.77 o 
 -13   1  10    29888.15    29662.33    285.49 o 
 -11   1  10    22884.48    22721.94    196.18 o 
  -9   1  10    18548.64    18744.02    148.35 o 
  -7   1  10     9254.40     8102.79     86.76 o 
  -5   1  10    83075.28    83381.09    486.13 o 
  -3   1  10       67.74      120.08     67.85 o 
  -1   1  10    82015.11    78506.23    583.87 o 
   1   1  10     7372.62     7391.27     97.57 o 
   3   1  10    65552.38    65418.04    527.85 o 
   5   1  10     9259.91     8953.76    108.30 o 
   7   1  10    24043.42    21794.06    201.68 o 
   9   1  10    54133.13    53723.79    405.84 o 
  11   1  10    20252.94    19796.50    209.86 o 
  13   1  10    10838.74    10299.72    150.35 o 
  15   1  10    13490.86    12935.19    180.17 o 
  17   1  10     7840.89     7518.49    197.53 o 
  19   1  10     5200.01     5032.84    123.14 o 
  21   1  10    11283.18    10908.35    190.20 o 
  23   1  10      399.98      249.44     57.66 o 
  25   1  10     4067.18     3986.41    179.12 o 
 -26   2  10      142.93       86.87     74.62 o 
 -24   2  10     4360.51     4624.45    156.76 o 
 -22   2  10        7.38       41.64     36.35 o 
 -20   2  10    14186.60    14134.50    213.96 o 
 -18   2  10      294.73      467.55     50.69 o 
 -16   2  10    40784.05    38610.22    363.00 o 
 -14   2  10     2757.27     3420.00     91.53 o 
 -12   2  10    16968.52    16613.33    179.80 o 
 -10   2  10    22303.16    21900.68    191.71 o 
  -8   2  10    36059.13    33178.15    237.71 o 
  -6   2  10    53547.84    53102.55    336.69 o 
  -4   2  10    70177.62    71359.55    425.14 o 
  -2   2  10    46347.52    45591.74    339.34 o 
   0   2  10     3261.23     3003.86     66.00 o 
   2   2  10    24521.16    24372.84    216.83 o 
   4   2  10     7223.20     6419.90     76.13 o 
   6   2  10    44718.19    43398.93    291.59 o 
   8   2  10     4084.33     3853.04     66.94 o 
  10   2  10    36790.47    34911.50    302.22 o 
  12   2  10      138.89      255.01     34.41 o 
  14   2  10    16929.69    16234.89    200.99 o 
  16   2  10     1220.45     1246.02     64.37 o 
  18   2  10    25497.07    25542.33    288.53 o 
  20   2  10      934.65     1129.03     69.40 o 
  22   2  10    15062.65    15028.25    230.44 o 
  24   2  10      267.36      396.71     65.55 o 
 -25   3  10      393.54      292.49     75.22 o 
 -23   3  10     4599.98     4550.90    152.28 o 
 -21   3  10     3816.51     3538.30    111.85 o 
 -19   3  10      190.62      353.97     47.26 o 
 -17   3  10     5715.79     6036.29    132.92 o 
 -15   3  10     4734.47     4675.08    110.18 o 
 -13   3  10    18829.44    19615.51    192.36 o 
 -11   3  10     1256.12     1109.39     46.41 o 
  -9   3  10    44888.54    45737.24    489.46 o 
  -7   3  10      403.57      435.11     60.38 o 
  -5   3  10    50646.76    48718.40    316.61 o 
  -3   3  10      818.09      643.72     43.32 o 
  -1   3  10    74016.61    74958.05    516.58 o 
   1   3  10      450.33      435.28     33.53 o 
   3   3  10    60475.89    58283.66    425.75 o 
   5   3  10     1253.48     1328.74     43.44 o 
   7   3  10    36170.51    33808.54    350.54 o 
   9   3  10    21206.45    20083.81    206.26 o 
  11   3  10    12513.32    11247.34    153.52 o 
  13   3  10     8021.30     7998.65    134.57 o 
  15   3  10    10153.53     9342.19    154.31 o 
  17   3  10    12323.54    12411.32    187.88 o 
  19   3  10      667.57      684.87     58.72 o 
  21   3  10    10887.29    10744.58    207.28 o 
  23   3  10     1487.32     1355.59    120.04 o 
  25   3  10     4142.08     3987.38    179.57 o 
 -26   4  10      108.30       83.92     51.28 o 
 -24   4  10     7555.12     7792.02    202.05 o 
 -22   4  10      156.18      210.46     46.34 o 
 -20   4  10    10502.96    10382.24    184.43 o 
 -18   4  10       12.16       16.29     33.64 o 
 -16   4  10    51875.04    51112.48    660.75 o 
 -14   4  10     5780.00     5754.70    119.48 o 
 -12   4  10    25306.90    24290.93    262.36 o 
 -10   4  10     9310.03    10101.04    138.99 o 
  -8   4  10    42019.41    41545.59    291.55 o 
  -6   4  10     1903.55     1942.45     50.94 o 
  -4   4  10     4776.12     3931.59     64.88 o 
  -2   4  10    15782.66    15608.40    170.79 o 
   0   4  10    12608.69    10892.71    138.07 o 
   2   4  10    30862.44    30199.16    264.45 o 
   4   4  10     1899.69     1724.33     58.18 o 
   6   4  10    29148.60    29815.28    226.38 o 
   8   4  10     1882.23     1872.56     63.10 o 
  10   4  10    32332.52    32108.45    292.66 o 
  12   4  10      282.25      226.00     35.26 o 
  14   4  10    41823.40    41652.80    374.89 o 
  16   4  10       41.36        3.48     32.58 o 
  18   4  10    12718.99    12547.44    195.00 o 
  20   4  10     1281.22     1377.82     78.30 o 
  22   4  10    11370.52    10854.01    227.59 o 
  24   4  10      443.54      578.38     74.59 o 
 -25   5  10      616.08      693.61     75.72 o 
 -23   5  10     2756.98     2701.07    126.60 o 
 -21   5  10     2537.81     2619.89    105.09 o 
 -19   5  10     5873.31     5260.42    131.68 o 
 -17   5  10     6469.85     6610.92    140.04 o 
 -15   5  10     1335.98      964.10     99.84 o 
 -13   5  10     9673.14     9779.67    151.90 o 
 -11   5  10      142.67      167.18     32.35 o 
  -9   5  10    43978.78    41846.30    348.99 o 
  -7   5  10       69.35       84.78     27.44 o 
  -5   5  10    63256.63    64181.24    412.41 o 
  -3   5  10     2205.43     2036.36     51.35 o 
  -1   5  10    29780.10    29899.00    266.03 o 
   1   5  10      100.94      229.95     33.97 o 
   3   5  10    72629.84    71252.10    681.69 o 
   5   5  10     3202.97     3422.97     98.60 o 
   7   5  10    30133.59    29344.58    464.06 o 
   9   5  10     4738.75     4863.82    194.44 o 
  11   5  10    11251.26    10659.66    156.11 o 
  13   5  10    12671.91    12401.42    177.64 o 
  15   5  10     9737.91     9719.00    162.64 o 
  17   5  10    11567.24    11839.94    188.92 o 
  19   5  10     4008.42     4080.75    116.96 o 
  21   5  10     8934.59     9608.98    481.18 o 
  23   5  10     1287.68     1239.98    118.25 o 
 -24   6  10     4538.89     4722.98    201.00 o 
 -22   6  10      347.87      419.52     68.00 o 
 -20   6  10     4953.40     4926.31    132.38 o 
 -18   6  10       26.03        0.27     34.12 o 
 -16   6  10     9488.18     9973.54    171.48 o 
 -14   6  10     1178.20     1255.36     66.10 o 
 -12   6  10    25529.76    24677.45    293.15 o 
 -10   6  10     4163.40     4473.62    100.74 o 
  -8   6  10     7425.65     7151.43    119.48 o 
  -6   6  10     7004.04     7079.04    101.54 o 
  -4   6  10    14153.76    13909.38    145.52 o 
  -2   6  10    17498.82    17411.23    163.87 o 
   0   6  10    18316.11    17451.95    196.69 o 
   2   6  10    39737.09    38001.02    328.01 o 
   4   6  10     9342.73     9492.42    168.66 o 
   6   6  10    15241.70    14336.45    172.52 o 
   8   6  10     5602.20     5502.03    108.12 o 
  10   6  10    35283.24    36183.38    333.46 o 
  12   6  10     2084.16     2049.13     78.63 o 
  14   6  10    15188.94    15602.31    210.36 o 
  16   6  10     2049.41     1900.65     84.12 o 
  18   6  10    10038.47     9893.89    210.24 o 
  20   6  10      897.90     1025.75    139.00 o 
  22   6  10     4664.16     4717.32    195.54 o 
  24   6  10      599.16      661.16     99.32 o 
 -23   7  10     2220.74     2002.12    127.30 o 
 -21   7  10     4875.92     4765.80    158.48 o 
 -19   7  10     4951.60     4765.00    130.68 o 
 -17   7  10     6212.58     6165.67    165.60 o 
 -15   7  10     8521.81     8382.32    153.23 o 
 -13   7  10     7952.59     7543.22    168.03 o 
 -11   7  10     1263.92     1126.51     75.54 o 
  -9   7  10    20824.00    20167.03    227.78 o 
  -7   7  10     3788.19     4207.85     84.22 o 
  -5   7  10    23042.43    23719.02    247.21 o 
  -3   7  10     2744.80     2505.99     78.62 o 
  -1   7  10    20816.02    21728.57    232.63 o 
   1   7  10      423.05      590.55     45.60 o 
   3   7  10    33100.86    32265.27    422.53 o 
   5   7  10     7029.95     7006.45    155.58 o 
   7   7  10    29045.01    29793.96    353.77 o 
   9   7  10     2366.87     2319.87    107.12 o 
  11   7  10    14552.44    14375.32    239.75 o 
  13   7  10    11041.60    11096.84    213.64 o 
  15   7  10    12153.32    12128.13    196.25 o 
  17   7  10     9947.08     9903.92    229.61 o 
  19   7  10     4470.24     4873.36    156.51 o 
  21   7  10     5025.38     5336.11    472.20 o 
  23   7  10     1470.70     1527.18    132.01 o 
 -22   8  10     1598.58     1413.51    112.33 o 
 -20   8  10     3348.30     3038.03    165.68 o 
 -18   8  10      747.19      613.33     79.56 o 
 -16   8  10    11617.47    10635.15    278.09 o 
 -14   8  10      105.94      120.23     46.40 o 
 -12   8  10    16499.80    15846.07    298.65 o 
 -10   8  10     1370.24     1379.44     81.90 o 
  -8   8  10    14647.34    13955.77    257.27 o 
  -6   8  10    15588.63    15709.47    200.27 o 
  -4   8  10    23187.94    24207.85    258.79 o 
  -2   8  10    19354.96    18951.18    222.24 o 
   0   8  10    18336.60    18321.23    218.41 o 
   2   8  10     6636.29     6364.37    122.62 o 
   4   8  10    10089.07     9336.24    183.72 o 
   6   8  10    16397.79    16260.07    250.80 o 
   8   8  10     2923.09     2903.82    111.02 o 
  10   8  10    16961.74    17751.19    275.09 o 
  12   8  10     2463.89     2760.31    146.54 o 
  14   8  10     9050.79     9158.98    203.56 o 
  16   8  10       13.80      -10.89     46.12 o 
  18   8  10     3534.87     3947.49    124.59 o 
  20   8  10      152.35      188.65     77.09 o 
  22   8  10     8226.65     8482.10    269.33 o 
 -21   9  10     3416.18     3456.81    155.72 o 
 -19   9  10     3514.20     3354.60    175.54 o 
 -17   9  10     6476.67     6062.49    219.66 o 
 -15   9  10     5262.54     4911.42    191.03 o 
 -13   9  10     4190.15     4001.32    134.79 o 
 -11   9  10     5308.57     5344.03    150.12 o 
  -9   9  10    21791.82    20982.14    302.26 o 
  -7   9  10     9403.33     9992.24    196.99 o 
  -5   9  10    14500.22    14550.18    238.01 o 
  -3   9  10     1127.80     1083.02     67.49 o 
  -1   9  10    15747.81    16200.84    210.54 o 
   1   9  10      414.28      316.78     53.44 o 
   3   9  10    27197.82    27717.09    596.53 o 
   5   9  10     2286.59     1951.86     98.32 o 
   7   9  10    18519.57    19738.43    456.91 o 
   9   9  10     2090.52     2287.37    153.81 o 
  11   9  10    12847.19    13509.69    246.79 o 
  13   9  10     2898.42     3195.02    136.39 o 
  15   9  10     9148.97     9598.46    329.44 o 
  17   9  10     3491.31     3925.98    147.04 o 
  19   9  10     2049.76     2009.60    253.31 o 
  21   9  10     3114.75     3333.14    185.76 o 
 -20  10  10     4737.93     4829.93    214.47 o 
 -18  10  10      111.72       38.78     63.30 o 
 -16  10  10     7595.18     7311.67    243.29 o 
 -14  10  10       10.73       19.17     53.72 o 
 -12  10  10     9877.26     9851.25    258.74 o 
 -10  10  10     1787.68     1724.28     98.65 o 
  -8  10  10    20722.67    21620.10    316.23 o 
  -6  10  10       46.59      139.89     59.00 o 
  -4  10  10     8572.79     8742.33    185.94 o 
  -2  10  10     7991.17     8650.99    155.95 o 
   0  10  10    10271.34    10484.76    171.41 o 
   2  10  10    16468.10    16594.01    264.61 o 
   4  10  10     2984.39     2794.47    116.09 o 
   6  10  10     3406.93     3646.54    140.42 o 
   8  10  10     2572.89     2641.06    115.85 o 
  10  10  10    12129.77    12241.29    239.74 o 
  12  10  10      499.05      304.24     68.04 o 
  14  10  10    11348.99    11767.11    243.60 o 
  16  10  10      276.28      209.20     67.65 o 
  18  10  10     4528.50     5073.54    216.66 o 
  20  10  10      202.60      152.20    104.57 o 
 -19  11  10     1160.10     1170.38    131.09 o 
 -17  11  10     3562.12     3583.57    185.07 o 
 -15  11  10     1645.07     1880.93    141.90 o 
 -13  11  10     3148.34     3248.71    167.73 o 
 -11  11  10     2280.96     2362.47    115.65 o 
  -9  11  10     8408.20     8230.56    197.24 o 
  -7  11  10      461.86      479.22     65.67 o 
  -5  11  10    15607.26    15683.62    377.73 o 
  -3  11  10        2.58      -30.36     65.28 o 
  -1  11  10    10852.09    10996.82    269.55 o 
   1  11  10      197.36      194.63     53.72 o 
   3  11  10    19124.49    19170.37    364.68 o 
   5  11  10     1164.40     1065.80    111.74 o 
   7  11  10    13491.42    13635.07    254.55 o 
   9  11  10     1792.91     1918.14    109.16 o 
  11  11  10     9819.49    10524.13    284.89 o 
  13  11  10      849.24     1024.02     92.53 o 
  15  11  10     2987.25     3130.35    141.95 o 
  17  11  10     1943.21     1868.24    250.71 o 
 -18  12  10      114.52      179.92    115.61 o 
 -16  12  10     6682.68     6378.88    353.99 o 
 -14  12  10        7.24      -37.02     94.18 o 
 -12  12  10     6371.10     6872.04    239.06 o 
 -10  12  10     1144.51     1273.30    118.74 o 
  -8  12  10     2813.99     3401.09    169.82 o 
  -6  12  10     2559.23     2605.83    155.23 o 
  -4  12  10     8121.51     8271.35    244.50 o 
  -2  12  10     4548.77     4722.19    188.94 o 
   0  12  10     2197.75     2542.02    147.21 o 
   2  12  10     7232.22     7854.21    238.07 o 
   4  12  10     1443.09     1846.60    107.22 o 
   6  12  10     9620.01    10102.86    431.64 o 
   8  12  10      382.06      494.86     74.03 o 
  10  12  10     7594.64     8353.71    210.61 o 
  12  12  10     1167.04     1028.47     93.42 o 
  14  12  10     4550.37     5105.11    174.59 o 
  16  12  10       19.04       70.85    135.75 o 
 -15  13  10      680.72      919.06    177.32 o 
 -13  13  10     2037.45     2268.10    234.47 o 
 -11  13  10      975.33      708.26    140.30 o 
  -9  13  10     4601.36     4775.23    337.10 o 
  -7  13  10       22.85      -28.07     57.71 o 
  -5  13  10     3697.28     4022.07    183.78 o 
  -3  13  10      140.50       88.67     95.80 o 
  -1  13  10     6511.45     7345.06    236.09 o 
   1  13  10       13.99       -3.23     61.47 o 
   3  13  10     7472.55     6872.64    230.83 o 
   5  13  10      229.38      375.17     86.51 o 
   7  13  10     4887.86     5199.33    209.69 o 
   9  13  10     1147.01     1070.65    122.76 o 
  11  13  10     5012.74     5373.83    217.73 o 
  13  13  10     2944.45     3374.40    290.66 o 
  15  13  10     1734.48     2042.35    154.96 o 
 -12  14  10     3350.33     3605.31    196.57 o 
 -10  14  10     1323.85     1163.24    161.73 o 
  -8  14  10     2216.40     2541.55    340.02 o 
  -6  14  10     1935.81     1763.57    140.92 o 
  -4  14  10     1865.64     2059.45    310.47 o 
  -2  14  10     1277.98     1313.50    125.49 o 
   0  14  10      986.14      981.95    191.61 o 
   2  14  10     5119.72     5136.58    210.91 o 
   4  14  10     2025.08     2022.33    146.71 o 
   6  14  10     3413.32     4098.67    264.35 o 
   8  14  10     1004.42     1065.05    120.31 o 
  10  14  10     2960.66     3540.21    189.41 o 
  12  14  10      363.24      302.28     90.69 o 
  -9  15  10     2470.43     2838.12    182.66 o 
  -7  15  10      287.59      439.00    126.66 o 
  -5  15  10     2387.78     2412.96    163.89 o 
  -3  15  10       25.15       11.73     74.69 o 
  -1  15  10     2828.70     3472.93    237.72 o 
   1  15  10        6.02       94.05     73.89 o 
   3  15  10     2464.58     2714.42    171.80 o 
   5  15  10      523.91      496.67    102.22 o 
   7  15  10     1545.61     2104.89    157.27 o 
   9  15  10      549.42      643.68    176.67 o 
  -2  16  10      601.14      860.06    119.58 o 
   0  16  10     1351.20     1529.79    141.19 o 
 -25   1  11      158.44      140.20     50.62 o 
 -23   1  11      664.35      543.58     75.17 o 
 -21   1  11        0.29       28.82     36.64 o 
 -19   1  11        3.85      -27.46     41.44 o 
 -17   1  11     3662.79     3982.42    109.34 o 
 -15   1  11     6815.65     6883.80    132.57 o 
 -13   1  11      443.45      377.26     40.44 o 
 -11   1  11     4426.40     4418.37     80.88 o 
  -9   1  11      375.14      521.67     31.81 o 
  -7   1  11        3.09      -19.03     16.64 o 
  -5   1  11      126.42      177.59     21.69 o 
  -3   1  11     6196.62     6284.81     93.28 o 
  -1   1  11      175.27      117.57     21.93 o 
   1   1  11      718.16      629.62     34.77 o 
   3   1  11    24103.35    24305.26    301.69 o 
   5   1  11    15218.94    14852.32    150.97 o 
   7   1  11      901.20     1233.75     47.38 o 
   9   1  11      800.52      648.63     41.97 o 
  11   1  11        0.82       42.72     24.76 o 
  13   1  11       44.38       13.08     26.38 o 
  15   1  11       35.48       69.34     31.22 o 
  17   1  11      737.41      587.12     54.75 o 
  19   1  11      115.06       87.83     36.85 o 
  21   1  11       23.84       46.65     41.29 o 
  23   1  11     1375.44     1308.69     80.70 o 
  25   1  11      138.07      187.23     73.84 o 
 -26   2  11      269.09      282.94     68.19 o 
 -24   2  11      497.50      514.88     61.89 o 
 -22   2  11      795.02      676.38     63.65 o 
 -20   2  11      141.30      199.43     42.61 o 
 -18   2  11        0.06       -7.41     31.87 o 
 -16   2  11       12.28      -22.35     40.11 o 
 -14   2  11      820.70      818.24     60.89 o 
 -12   2  11      284.59      374.03     39.85 o 
 -10   2  11        0.50        5.40     20.48 o 
  -8   2  11     2591.41     2717.51     57.25 o 
  -6   2  11      158.05      126.29     25.74 o 
  -4   2  11     1693.68     1511.21     53.25 o 
  -2   2  11     1028.06     1291.36     48.70 o 
   0   2  11      356.38      285.17     39.09 o 
   2   2  11     1367.42     1231.76     49.25 o 
   4   2  11      599.63      662.58     81.96 o 
   6   2  11     4034.87     4302.46     71.18 o 
   8   2  11     2552.88     2628.13    109.78 o 
  10   2  11       83.66       49.77     26.45 o 
  12   2  11        4.19      -23.45     23.12 o 
  14   2  11      147.13      106.25     33.42 o 
  16   2  11      797.75      772.01     56.01 o 
  18   2  11      426.32      327.27     47.08 o 
  20   2  11      457.80      449.49     81.19 o 
  22   2  11      782.60      711.07     66.16 o 
  24   2  11      181.71      280.45    130.88 o 
 -25   3  11       65.08      145.05     58.16 o 
 -23   3  11      857.37      885.52     73.33 o 
 -21   3  11      270.95      363.68     51.36 o 
 -19   3  11      217.16      167.80     43.66 o 
 -17   3  11      796.32      936.04     63.33 o 
 -15   3  11     1300.20     1020.33     62.54 o 
 -13   3  11     1351.06     1127.76     59.86 o 
 -11   3  11      246.08      270.00     30.79 o 
  -9   3  11      922.34      732.35     53.42 o 
  -7   3  11       57.74      101.39     27.65 o 
  -5   3  11       73.33       15.44     21.40 o 
  -3   3  11     2206.42     2057.18     61.31 o 
  -1   3  11     1418.48     1412.40     53.03 o 
   1   3  11      302.02      196.71     27.49 o 
   3   3  11     1105.10      755.10     42.42 o 
   5   3  11     3096.06     3133.87     75.05 o 
   7   3  11      169.64      136.91     36.86 o 
   9   3  11      202.00      194.69     31.88 o 
  11   3  11      953.54     1130.95     54.71 o 
  13   3  11      724.93      557.32     46.98 o 
  15   3  11      547.03      502.32     49.89 o 
  17   3  11      320.33      279.84     52.90 o 
  19   3  11        6.51       85.53     44.44 o 
  21   3  11       18.94      -16.13     59.22 o 
  23   3  11      144.67      149.43     92.23 o 
  25   3  11      189.99       56.39     65.44 o 
 -24   4  11      353.49      367.56     66.43 o 
 -22   4  11      377.90      357.67     55.80 o 
 -20   4  11       17.74       35.28     38.05 o 
 -18   4  11      530.09      581.87     57.84 o 
 -16   4  11     1580.38     1356.78     79.03 o 
 -14   4  11      220.57      120.90     53.16 o 
 -12   4  11      185.57      275.01     38.80 o 
 -10   4  11      890.45      956.73     62.07 o 
  -8   4  11       26.25       40.92     44.53 o 
  -6   4  11       77.43       43.83     26.04 o 
  -4   4  11     2117.43     1792.46     64.59 o 
  -2   4  11     9059.01    10350.96    166.59 o 
   0   4  11       21.20       13.38     23.42 o 
   2   4  11     3292.36     2832.54     74.51 o 
   4   4  11      725.95      952.13     75.45 o 
   6   4  11      871.75      928.17     55.63 o 
   8   4  11      379.94      348.08     47.68 o 
  10   4  11     3681.09     3670.33     94.39 o 
  12   4  11      110.44      135.70     41.67 o 
  14   4  11       69.97       90.47     50.93 o 
  16   4  11      528.62      397.91     60.36 o 
  18   4  11     1876.68     2086.81    104.54 o 
  20   4  11      154.68      147.89     54.70 o 
  22   4  11      992.45      977.46    106.32 o 
  24   4  11        3.87        6.62     63.53 o 
 -25   5  11      522.91      524.28    172.12 o 
 -23   5  11      750.03      805.57    166.28 o 
 -21   5  11      236.18      183.38     56.94 o 
 -19   5  11      175.42      240.69     55.90 o 
 -17   5  11        4.49      -46.33     38.72 o 
 -15   5  11     3960.67     3547.16    123.69 o 
 -13   5  11     7040.88     7174.79    155.56 o 
 -11   5  11     3252.94     3331.06    105.95 o 
  -9   5  11       20.74      -22.34     31.06 o 
  -7   5  11    18526.46    18224.98    200.91 o 
  -5   5  11      819.83      863.83     49.09 o 
  -3   5  11     1518.37     1417.16     58.85 o 
  -1   5  11      896.99      840.48     48.58 o 
   1   5  11       44.33       53.76     40.87 o 
   3   5  11        9.25       46.85     33.56 o 
   5   5  11       18.64       22.93     27.99 o 
   7   5  11     2832.51     2441.12     96.30 o 
   9   5  11     3227.40     3180.41    192.83 o 
  11   5  11      194.89      186.02     57.17 o 
  13   5  11     3350.10     3264.64    116.39 o 
  15   5  11     6485.01     6191.40    190.04 o 
  17   5  11        2.44       -4.04     42.54 o 
  19   5  11      381.97      304.22     63.48 o 
  21   5  11        3.47      -33.62     57.63 o 
  23   5  11      292.37      245.72     77.39 o 
 -24   6  11       31.26      -27.55     60.00 o 
 -22   6  11      322.51      572.84     95.07 o 
 -20   6  11       21.24       22.60     47.72 o 
 -18   6  11      545.72      557.52     69.46 o 
 -16   6  11      387.79      412.86     62.17 o 
 -14   6  11       42.36       62.42     41.71 o 
 -12   6  11      196.16      147.97     45.56 o 
 -10   6  11       74.59      118.83     41.57 o 
  -8   6  11     1339.03     1268.39     73.74 o 
  -6   6  11     3708.02     3758.46    135.76 o 
  -4   6  11     3450.11     3265.80     86.79 o 
  -2   6  11      509.14      463.03     41.53 o 
   0   6  11      135.84       61.54     38.34 o 
   2   6  11     2368.88     2351.36     77.51 o 
   4   6  11       11.86       -6.59     31.97 o 
   6   6  11      163.55      141.51     55.23 o 
   8   6  11      834.28      791.50     67.00 o 
  10   6  11      552.14      474.11    146.81 o 
  12   6  11     2096.56     1781.60     93.77 o 
  14   6  11     1257.89     1283.42     73.58 o 
  16   6  11        7.35       25.45     46.79 o 
  18   6  11      144.07      142.17     52.95 o 
  20   6  11       29.03        4.31     47.42 o 
  22   6  11      266.54      256.02     77.15 o 
 -23   7  11       24.95       34.45     68.86 o 
 -21   7  11       21.65       96.84     71.36 o 
 -19   7  11      303.42      264.90     63.15 o 
 -17   7  11      145.93       69.90     48.08 o 
 -15   7  11      426.50      552.69     66.54 o 
 -13   7  11     3014.02     2894.94    112.78 o 
 -11   7  11     2268.67     2524.92    110.90 o 
  -9   7  11     1742.25     1653.61     86.05 o 
  -7   7  11     3658.85     3689.57    158.07 o 
  -5   7  11     4352.09     4442.08    105.53 o 
  -3   7  11     1276.11     1262.35     62.46 o 
  -1   7  11     3868.24     3801.92     96.02 o 
   1   7  11     1147.56     1340.62     63.50 o 
   3   7  11     2202.81     2194.21    118.78 o 
   5   7  11     4414.59     4065.40    154.49 o 
   7   7  11     9031.71     8159.83    201.01 o 
   9   7  11     2255.87     2594.85    107.20 o 
  11   7  11     4826.34     4653.68    142.09 o 
  13   7  11     1439.87     1415.58    102.81 o 
  15   7  11     4426.76     4104.89    157.69 o 
  17   7  11      659.72      659.94     66.84 o 
  19   7  11     3296.90     2967.63    186.62 o 
  21   7  11      501.16      362.70     85.70 o 
 -22   8  11      203.88      181.72     81.04 o 
 -20   8  11      117.16      100.51     69.05 o 
 -18   8  11     1072.58     1309.41     97.98 o 
 -16   8  11      479.58      616.78    184.79 o 
 -14   8  11        6.12      -33.85     39.08 o 
 -12   8  11     1884.94     1969.49     99.95 o 
 -10   8  11        7.26       29.82     41.60 o 
  -8   8  11      883.51      730.09     67.31 o 
  -6   8  11      193.22      214.04     41.45 o 
  -4   8  11     7657.58     6848.42    195.28 o 
  -2   8  11     2698.19     2729.45     89.40 o 
   0   8  11     3615.95     3318.90     95.49 o 
   2   8  11      349.67      325.69     54.94 o 
   4   8  11     2707.45     2393.19    107.46 o 
   6   8  11      149.84      197.22     68.38 o 
   8   8  11     1739.22     1632.07    119.76 o 
  10   8  11     1159.12     1363.94    112.51 o 
  12   8  11     1521.55     1514.43     95.25 o 
  14   8  11      832.12      782.23     78.68 o 
  16   8  11       26.84        5.64     45.97 o 
  18   8  11     1566.97     1287.05     97.72 o 
  20   8  11       13.68      -67.08     48.83 o 
 -21   9  11      133.34       86.40     81.19 o 
 -19   9  11      802.48      857.40    109.79 o 
 -17   9  11      276.25       86.25     68.63 o 
 -15   9  11      834.92     1197.31     88.32 o 
 -13   9  11      233.30      140.63     54.25 o 
 -11   9  11       69.30      175.96     50.79 o 
  -9   9  11      452.53      559.26     66.21 o 
  -7   9  11        9.84       19.17     50.14 o 
  -5   9  11     9529.16     9590.50    161.75 o 
  -3   9  11     1920.88     1818.82     78.15 o 
  -1   9  11     4475.16     4468.88    112.45 o 
   1   9  11      232.30      214.10     54.44 o 
   3   9  11      983.04      674.95     70.75 o 
   5   9  11       12.42      -15.21     43.57 o 
   7   9  11     3409.21     3141.67    122.72 o 
   9   9  11       66.07      152.56     51.66 o 
  11   9  11      977.68      624.61     74.51 o 
  13   9  11      216.06      211.30     58.28 o 
  15   9  11      164.54      240.73     85.83 o 
  17   9  11     1136.29     1073.75     92.13 o 
  19   9  11      318.65      385.36     91.82 o 
 -20  10  11      438.75      472.22    100.79 o 
 -18  10  11      286.62      258.34    223.43 o 
 -16  10  11     1213.46     1415.95    101.53 o 
 -14  10  11       41.82       68.63     48.29 o 
 -12  10  11     2486.58     2582.93    119.05 o 
 -10  10  11      317.42      358.12     61.79 o 
  -8  10  11     5394.14     4771.31    217.24 o 
  -6  10  11     1859.53     1740.26     96.56 o 
  -4  10  11      723.64      641.35     55.76 o 
  -2  10  11      644.31      749.53     59.62 o 
   0  10  11     3150.15     2636.64    140.79 o 
   2  10  11      221.07      198.65     54.56 o 
   4  10  11     1491.95     1292.08     89.49 o 
   6  10  11      468.16      362.41     61.68 o 
   8  10  11      573.13      486.95     69.53 o 
  10  10  11     1516.80     1532.23     99.57 o 
  12  10  11       55.54       61.42     51.79 o 
  14  10  11     2486.70     2257.01    163.49 o 
  16  10  11      570.74      715.82    116.34 o 
  18  10  11      554.70      440.00     94.01 o 
 -17  11  11       57.13       65.68     56.19 o 
 -15  11  11     1081.45     1251.82     98.85 o 
 -13  11  11        7.09      -17.86     70.04 o 
 -11  11  11      252.71      219.83     60.20 o 
  -9  11  11       31.62       32.87     48.59 o 
  -7  11  11     1235.18     1199.93     94.06 o 
  -5  11  11       28.81        5.66     44.73 o 
  -3  11  11      623.37      677.27     96.41 o 
  -1  11  11      717.88      743.62     75.27 o 
   1  11  11      273.24      307.77     61.07 o 
   3  11  11      426.24      486.76    108.45 o 
   5  11  11       46.13       27.29     50.65 o 
   7  11  11     2371.37     2449.11    121.84 o 
   9  11  11        5.24       56.00     67.79 o 
  11  11  11       72.45       89.53     85.55 o 
  13  11  11      316.91      373.22     72.07 o 
  15  11  11     2125.39     2097.01    216.56 o 
  17  11  11        1.99       26.56     57.07 o 
 -16  12  11      465.88      612.17     83.82 o 
 -14  12  11      203.38      234.26     69.76 o 
 -12  12  11     2081.92     2465.62    128.10 o 
 -10  12  11      224.63      312.02     66.68 o 
  -8  12  11     1533.82     1600.83    103.52 o 
  -6  12  11       16.46      135.11     70.65 o 
  -4  12  11      918.91      709.03     96.79 o 
  -2  12  11       26.51       87.75    126.66 o 
   0  12  11      795.24      651.30    117.24 o 
   2  12  11      387.61      334.69     65.70 o 
   4  12  11      648.48      487.45     78.30 o 
   6  12  11     2121.01     1982.35    114.14 o 
   8  12  11      248.34      154.77     62.17 o 
  10  12  11      669.60      620.59     81.55 o 
  12  12  11      221.59      177.20     65.49 o 
  14  12  11      793.70      704.11    111.31 o 
  16  12  11      342.99      215.10     92.29 o 
 -13  13  11        8.43      -55.95     69.82 o 
 -11  13  11      584.95      767.37    108.63 o 
  -9  13  11       45.92      134.29     73.52 o 
  -7  13  11      704.57      655.41    101.21 o 
  -5  13  11      910.98      817.29    105.85 o 
  -3  13  11      709.78      948.86    140.30 o 
  -1  13  11      418.01      318.80     82.50 o 
   1  13  11     1167.15     1183.54    118.74 o 
   3  13  11      725.45      828.74    107.33 o 
   5  13  11       26.67       77.13     95.15 o 
   7  13  11     1751.26     1435.76    107.91 o 
   9  13  11      116.60      209.66     68.04 o 
  11  13  11     1674.11     1633.99    117.58 o 
  13  13  11       20.21       53.54     67.73 o 
 -12  14  11      309.39      373.18    187.38 o 
 -10  14  11       19.02       76.06     94.83 o 
  -8  14  11      563.66      546.12    102.30 o 
  -6  14  11        8.32      -44.64     63.79 o 
  -4  14  11     1095.89     1318.85    128.64 o 
  -2  14  11       83.26      142.57     75.64 o 
   0  14  11     2409.48     2904.82    166.49 o 
   2  14  11      411.14      510.19     99.74 o 
   4  14  11     2251.94     2327.41    233.83 o 
   6  14  11      237.98      274.81    142.24 o 
   8  14  11     1388.14     1440.50    138.52 o 
  10  14  11      120.56      149.37     83.93 o 
  -7  15  11      589.72      658.35    113.21 o 
  -5  15  11     1041.96      877.99    121.37 o 
  -3  15  11      276.96      330.70     92.75 o 
  -1  15  11      864.43      653.35    128.93 o 
   1  15  11      631.98      653.04    199.40 o 
   3  15  11     1413.12     1188.00    130.41 o 
   5  15  11      292.70      321.44     95.07 o 
   7  15  11      860.68      734.26    115.64 o 
 -24   0  12     1255.30     1092.20    111.90 o 
 -22   0  12     9741.71     9826.66    267.07 o 
 -20   0  12     1082.19      805.55     91.18 o 
 -18   0  12     5955.79     5859.03    234.80 o 
 -16   0  12       44.51      150.70     61.05 o 
 -14   0  12    20116.85    19724.06    354.64 o 
 -12   0  12     3735.43     4415.18    149.39 o 
 -10   0  12    12521.72    11840.73    167.84 o 
  -8   0  12     1271.73     1364.61     78.46 o 
  -6   0  12    27316.03    27739.44    368.92 o 
  -4   0  12     6646.24     6691.18    155.89 o 
  -2   0  12    13818.27    13571.46    230.20 o 
   0   0  12    17552.89    17284.23    378.02 o 
   2   0  12    20471.45    20206.39    431.93 o 
   4   0  12    32305.99    32191.88    598.20 o 
   6   0  12    23495.73    24306.67    307.75 o 
   8   0  12    15351.19    14449.53    230.18 o 
  10   0  12      222.29      291.78    150.04 o 
  12   0  12    20484.30    18807.89    302.22 o 
  14   0  12      938.46      881.88    106.85 o 
  16   0  12    13110.51    12700.89    267.51 o 
  18   0  12      628.09      633.08     79.87 o 
  20   0  12     5639.06     5964.49    299.43 o 
  22   0  12      952.81      898.28    146.79 o 
  24   0  12     1477.25     1761.48    201.35 o 
 -25   1  12     2460.57     2326.91    109.03 o 
 -23   1  12       19.14       33.71     41.45 o 
 -21   1  12     1739.89     1912.44     90.18 o 
 -19   1  12     6753.85     6873.94    148.08 o 
 -17   1  12     8862.79     8949.19    162.02 o 
 -15   1  12    10578.74     9997.18    191.34 o 
 -13   1  12      691.96      724.68     63.28 o 
 -11   1  12     6981.90     6592.76    149.22 o 
  -9   1  12     1723.28     1446.12     49.68 o 
  -7   1  12    35906.34    34840.93    261.77 o 
  -5   1  12    10538.46     9569.00    112.35 o 
  -3   1  12    36095.57    34106.95    337.58 o 
  -1   1  12     2653.89     2197.83     76.96 o 
   1   1  12    11768.91     9881.87    161.02 o 
   3   1  12      324.77      175.08     51.05 o 
   5   1  12    32252.57    30937.64    419.09 o 
   7   1  12     3007.79     2773.49     85.74 o 
   9   1  12    29379.62    29046.74    319.73 o 
  11   1  12     4639.93     4590.96    118.69 o 
  13   1  12    14533.13    14142.87    223.24 o 
  15   1  12     5810.52     5856.25    147.81 o 
  17   1  12     6035.83     5782.79    153.23 o 
  19   1  12     4757.57     4808.25    147.24 o 
  21   1  12     4991.97     5125.14    179.53 o 
  23   1  12     4040.41     4366.77    154.93 o 
 -24   2  12      778.40      750.54     83.33 o 
 -22   2  12     4879.85     5009.87    161.25 o 
 -20   2  12     1070.24      938.29    189.31 o 
 -18   2  12    11469.29    11087.98    218.19 o 
 -16   2  12      166.70      203.75     52.19 o 
 -14   2  12    16477.34    15399.15    241.66 o 
 -12   2  12       23.90       60.54     70.54 o 
 -10   2  12    41976.56    40260.95    342.99 o 
  -8   2  12     3634.32     2783.69     65.33 o 
  -6   2  12    16625.71    16101.09    173.04 o 
  -4   2  12     3690.03     2916.00    102.47 o 
  -2   2  12    19112.57    19307.38    191.98 o 
   0   2  12    22100.98    22221.20    210.78 o 
   2   2  12    18282.25    17534.10    183.33 o 
   4   2  12     9158.04     8411.50    121.89 o 
   6   2  12     5507.00     5719.11    101.81 o 
   8   2  12    26299.39    25487.06    268.59 o 
  10   2  12       29.15      -18.18     29.90 o 
  12   2  12    22361.92    21211.61    375.48 o 
  14   2  12     3317.23     3095.05    158.48 o 
  16   2  12    18222.32    18102.36    275.95 o 
  18   2  12      325.29      275.08     54.32 o 
  20   2  12     6076.92     6213.32    188.93 o 
  22   2  12      407.90      441.19     67.46 o 
  24   2  12     5771.84     5682.09    216.60 o 
 -25   3  12     3331.14     3473.40    182.33 o 
 -23   3  12     2232.88     2431.16    125.98 o 
 -21   3  12     2122.69     2203.39    113.05 o 
 -19   3  12     1772.73     1882.37    103.97 o 
 -17   3  12    13692.29    13309.79    266.39 o 
 -15   3  12    14047.74    14471.38    241.74 o 
 -13   3  12     4636.72     4436.85    136.25 o 
 -11   3  12     4624.44     4793.14    132.09 o 
  -9   3  12     6585.29     6081.51    127.71 o 
  -7   3  12    24551.17    24818.19    234.39 o 
  -5   3  12     3771.34     3312.08     78.04 o 
  -3   3  12    23863.38    24233.57    235.87 o 
  -1   3  12      116.53      154.21     33.09 o 
   1   3  12    13323.66    12662.78    154.53 o 
   3   3  12       89.40      219.17     38.25 o 
   5   3  12    33280.95    32134.70    285.75 o 
   7   3  12     5324.88     4444.71    116.60 o 
   9   3  12    23547.84    22613.38    366.53 o 
  11   3  12     6171.81     5681.62    181.95 o 
  13   3  12    18978.36    18501.35    267.10 o 
  15   3  12     6037.48     5545.81    147.96 o 
  17   3  12    10741.82    10133.28    207.64 o 
  19   3  12     9149.75     8794.33    200.84 o 
  21   3  12     4092.49     4065.40    146.41 o 
  23   3  12     6166.64     6303.67    225.46 o 
 -24   4  12     1065.97     1103.69    124.38 o 
 -22   4  12     1898.13     1761.92    110.68 o 
 -20   4  12       24.96      -28.83     40.33 o 
 -18   4  12     6240.98     5950.86    165.15 o 
 -16   4  12      129.94       64.07     48.18 o 
 -14   4  12    15590.84    15256.02    246.95 o 
 -12   4  12      350.38      183.55     38.99 o 
 -10   4  12    29839.79    29871.29    362.09 o 
  -8   4  12     3618.09     3277.95    100.25 o 
  -6   4  12    46627.81    46336.32    476.98 o 
  -4   4  12     3501.01     3207.03     80.01 o 
  -2   4  12    25375.98    23677.88    233.49 o 
   0   4  12     6380.91     5621.67    104.22 o 
   2   4  12    24072.72    24800.96    242.55 o 
   4   4  12    13268.43    11674.34    197.44 o 
   6   4  12    13645.39    13441.13    206.27 o 
   8   4  12    16016.26    15877.15    233.87 o 
  10   4  12     7415.88     7591.94    163.11 o 
  12   4  12    21367.35    21333.63    290.79 o 
  14   4  12      676.20      684.88    124.24 o 
  16   4  12    20461.48    19709.85    297.52 o 
  18   4  12      151.57       96.66     50.36 o 
  20   4  12    11312.33    11434.99    259.88 o 
  22   4  12       69.34      122.69     70.56 o 
 -23   5  12     1336.67     1361.68    189.01 o 
 -21   5  12     7687.90     7330.65    331.80 o 
 -19   5  12     4831.87     5000.94    178.89 o 
 -17   5  12     7949.10     7696.57    185.59 o 
 -15   5  12     7165.86     7008.88    302.67 o 
 -13   5  12    11366.36    10713.04    193.11 o 
 -11   5  12    26612.66    25411.71    312.86 o 
  -9   5  12     3002.16     3322.11    105.80 o 
  -7   5  12    23717.67    23277.35    238.38 o 
  -5   5  12      643.16      690.66     57.06 o 
  -3   5  12    25313.12    25265.82    251.56 o 
  -1   5  12        1.72       -5.38     33.84 o 
   1   5  12    41631.53    41568.70    352.28 o 
   3   5  12      584.71      709.52     56.98 o 
   5   5  12    34850.62    34888.71    506.90 o 
   7   5  12     1062.90     1062.46     72.36 o 
   9   5  12    16165.98    15807.71    243.83 o 
  11   5  12     4433.47     4208.44    129.19 o 
  13   5  12    20144.06    20246.83    248.89 o 
  15   5  12     3503.00     3574.99    128.21 o 
  17   5  12     6942.66     6802.65    175.46 o 
  19   5  12     5273.41     5555.50    165.14 o 
  21   5  12     1839.79     1810.86    109.76 o 
  23   5  12     4238.91     4555.84    386.79 o 
 -22   6  12     2621.50     2776.57    163.96 o 
 -20   6  12        2.32       -5.79     46.34 o 
 -18   6  12     6505.49     6846.10    182.34 o 
 -16   6  12      231.68      210.51     59.26 o 
 -14   6  12    12892.53    12942.46    287.50 o 
 -12   6  12       71.20      118.40     53.54 o 
 -10   6  12    13719.08    13864.96    224.26 o 
  -8   6  12     5132.76     5472.47    136.47 o 
  -6   6  12    36659.93    37473.45    336.87 o 
  -4   6  12     9272.40     8930.27    142.45 o 
  -2   6  12    23523.15    23332.49    251.25 o 
   0   6  12     6082.16     5479.51    112.50 o 
   2   6  12    18818.45    19647.66    221.21 o 
   4   6  12    30883.37    29919.92    335.14 o 
   6   6  12    17628.46    18901.78    267.58 o 
   8   6  12    21908.01    20985.59    291.25 o 
  10   6  12     3500.71     3446.45    121.36 o 
  12   6  12    13695.82    13663.17    239.31 o 
  14   6  12     2221.82     2215.40    108.86 o 
  16   6  12    11651.97    11375.31    226.08 o 
  18   6  12        2.12        2.29     48.60 o 
  20   6  12     7241.13     7335.93    230.94 o 
  22   6  12       29.97      -45.78     61.31 o 
 -21   7  12     3713.53     3599.84    183.48 o 
 -19   7  12      734.51      681.75     80.60 o 
 -17   7  12     2750.96     2681.80    121.88 o 
 -15   7  12     8509.51     8480.51    243.13 o 
 -13   7  12     3274.59     3469.14    121.77 o 
 -11   7  12    11436.92    11102.04    208.44 o 
  -9   7  12     5372.25     5595.36    143.57 o 
  -7   7  12    12908.67    13506.03    222.82 o 
  -5   7  12     3239.31     3382.19    110.25 o 
  -3   7  12    20989.87    21190.79    239.53 o 
  -1   7  12      149.77       66.63     34.49 o 
   1   7  12    31856.24    31414.89    306.51 o 
   3   7  12     1338.40     1413.02     67.66 o 
   5   7  12    18190.66    17841.02    264.85 o 
   7   7  12      629.62      615.70     66.85 o 
   9   7  12    16889.44    17206.37    269.33 o 
  11   7  12     5090.80     5179.82    151.06 o 
  13   7  12    11023.75    11519.48    227.16 o 
  15   7  12     2017.67     2243.12    113.47 o 
  17   7  12     5484.75     5340.75    165.74 o 
  19   7  12     3294.56     3300.37    118.30 o 
  21   7  12      916.11      793.37    143.54 o 
 -22   8  12     4802.69     4518.65    211.93 o 
 -20   8  12       28.45      -13.75     69.50 o 
 -18   8  12     8886.92     8988.32    285.89 o 
 -16   8  12      202.45      273.78     75.32 o 
 -14   8  12    11175.83    11208.32    232.46 o 
 -12   8  12      459.68      405.29     59.95 o 
 -10   8  12     7043.73     6844.57    199.63 o 
  -8   8  12     6316.49     5779.53    151.78 o 
  -6   8  12    12984.79    13520.13    228.84 o 
  -4   8  12     6710.18     6799.57    133.88 o 
  -2   8  12     6854.94     7397.51    144.47 o 
   0   8  12    10656.76    10566.73    273.19 o 
   2   8  12     7002.36     7142.75    136.43 o 
   4   8  12    34494.88    34978.35    405.58 o 
   6   8  12       46.98       76.24     44.21 o 
   8   8  12    16858.36    17489.25    302.87 o 
  10   8  12     1191.83     1178.40     85.70 o 
  12   8  12    15788.89    16191.65    276.58 o 
  14   8  12      120.40       53.33     50.25 o 
  16   8  12     5000.04     5445.12    169.44 o 
  18   8  12      374.46      439.42     72.94 o 
  20   8  12     5240.78     5918.07    431.93 o 
 -19   9  12     1267.52     1434.55    130.89 o 
 -17   9  12      553.84      538.16     94.60 o 
 -15   9  12     4114.41     4089.58    145.14 o 
 -13   9  12     3597.80     3682.78    134.47 o 
 -11   9  12     5481.02     5916.96    234.66 o 
  -9   9  12      958.14     1095.04     80.82 o 
  -7   9  12    12112.26    12551.55    230.07 o 
  -5   9  12     4921.31     4893.35    141.67 o 
  -3   9  12    13397.05    13803.25    199.40 o 
  -1   9  12        2.41      -33.34     47.00 o 
   1   9  12    17302.12    18653.34    235.89 o 
   3   9  12       48.01      147.07     50.30 o 
   5   9  12    10694.33    10924.00    214.29 o 
   7   9  12       12.12      -34.26     41.83 o 
   9   9  12    10727.43    11498.59    230.04 o 
  11   9  12     3194.78     3113.70    130.11 o 
  13   9  12     4331.14     4507.54    152.65 o 
  15   9  12     3176.76     3443.42    141.83 o 
  17   9  12     2721.80     2616.17    148.63 o 
  19   9  12     2022.56     2290.09    162.27 o 
 -18  10  12     4209.80     4294.23    203.66 o 
 -16  10  12      114.10       52.11     64.24 o 
 -14  10  12     4430.37     4597.96    157.28 o 
 -12  10  12       32.76       60.41     46.05 o 
 -10  10  12     4008.08     4059.97    141.10 o 
  -8  10  12     1331.65     1340.82    139.82 o 
  -6  10  12     7434.89     7654.99    182.65 o 
  -4  10  12      773.56      727.45     70.12 o 
  -2  10  12     7097.25     6955.14    145.95 o 
   0  10  12    11742.84    12451.24    195.58 o 
   2  10  12     3804.04     3888.37    134.12 o 
   4  10  12     8330.49     8480.79    195.24 o 
   6  10  12     2635.33     2683.85    119.12 o 
   8  10  12     9241.29     9486.15    214.15 o 
  10  10  12      255.04      396.56     69.10 o 
  12  10  12     4916.50     5090.92    178.04 o 
  14  10  12        5.11       -8.58     51.60 o 
  16  10  12     5341.48     5882.34    186.03 o 
  18  10  12      192.57      130.91     64.25 o 
 -17  11  12     1571.94     1423.59    158.81 o 
 -15  11  12     2801.64     3034.38    138.58 o 
 -13  11  12     2272.57     2268.61    150.06 o 
 -11  11  12     5464.73     5515.30    171.06 o 
  -9  11  12      570.87      444.30     67.98 o 
  -7  11  12     6176.13     6592.29    265.99 o 
  -5  11  12      302.59      341.05     61.78 o 
  -3  11  12     7268.21     7869.36    186.58 o 
  -1  11  12       56.41        9.06     38.03 o 
   1  11  12    11725.69    12539.75    241.88 o 
   3  11  12      180.17      193.21     61.47 o 
   5  11  12     9202.09     9920.14    220.37 o 
   7  11  12      424.91      569.20     74.00 o 
   9  11  12     5244.00     5901.14    177.71 o 
  11  11  12     1837.12     1989.14    116.88 o 
  13  11  12     4973.27     5366.57    177.38 o 
  15  11  12      798.11      960.40     96.73 o 
  17  11  12     1013.93      978.49     99.27 o 
 -16  12  12        1.15      -37.90     71.39 o 
 -14  12  12     2743.39     3195.52    146.21 o 
 -12  12  12       83.95      111.43     59.10 o 
 -10  12  12     4684.22     5282.97    190.56 o 
  -8  12  12     1562.28     1838.88    120.36 o 
  -6  12  12     5419.05     6072.35    175.34 o 
  -4  12  12     3019.01     3355.74    187.71 o 
  -2  12  12     6624.95     7154.81    236.22 o 
   0  12  12     2886.80     2830.23    158.43 o 
   2  12  12     5581.80     6006.84    196.54 o 
   4  12  12     3552.68     3795.51    226.98 o 
   6  12  12     2196.97     2327.60    123.64 o 
   8  12  12     1635.40     1908.76    115.50 o 
  10  12  12     1161.60     1091.57    114.27 o 
  12  12  12     3823.99     4170.56    164.85 o 
  14  12  12      240.86      273.92     73.17 o 
 -13  13  12     1438.89     1573.85    144.49 o 
 -11  13  12     1524.12     1580.63    141.90 o 
  -9  13  12      237.52      102.69     75.32 o 
  -7  13  12     2266.34     2264.07    154.86 o 
  -5  13  12      190.77      185.51     79.90 o 
  -3  13  12     3775.66     3351.68    277.34 o 
  -1  13  12       92.20      135.13     97.43 o 
   1  13  12     3771.83     3791.62    191.28 o 
   3  13  12      659.01      811.45    109.26 o 
   5  13  12     5240.52     5772.35    182.09 o 
   7  13  12        8.12       20.19     57.29 o 
   9  13  12     5124.25     6111.37    194.29 o 
  11  13  12      525.68      683.88     92.01 o 
 -10  14  12     3724.27     4535.35    218.71 o 
  -8  14  12      679.91      847.31    117.51 o 
  -6  14  12     2444.46     2968.93    207.84 o 
  -4  14  12      949.40     1297.75    131.50 o 
  -2  14  12     2268.44     2328.49    159.84 o 
   0  14  12     1306.81     1505.85    139.39 o 
   2  14  12     1892.34     2200.93    172.12 o 
   4  14  12     2230.60     2318.41    163.35 o 
   6  14  12     1715.70     1645.53    181.54 o 
   8  14  12     1236.95     1596.30    379.97 o 
  -5  15  12      230.76      158.43     83.79 o 
  -3  15  12     2381.84     2648.11    176.59 o 
  -1  15  12       55.83      -47.06     90.93 o 
   1  15  12     2593.05     3014.65    385.49 o 
   3  15  12        7.87      123.96     80.64 o 
 -25   1  13      596.94      542.20    125.03 o 
 -23   1  13        0.12       35.88     67.87 o 
 -21   1  13        0.10       60.68     49.79 o 
 -19   1  13        1.61       12.57     43.88 o 
 -17   1  13      474.78      314.91     60.87 o 
 -15   1  13      157.29       47.13     55.79 o 
 -13   1  13     1537.39     1462.65    107.23 o 
 -11   1  13      185.57      122.12     87.03 o 
  -9   1  13       67.04       24.63     34.31 o 
  -7   1  13      709.96      752.91     46.83 o 
  -5   1  13      385.42      391.99     41.34 o 
  -3   1  13       90.11       89.71     32.88 o 
  -1   1  13      915.39      866.05     59.34 o 
   1   1  13       20.30       92.74     54.84 o 
   3   1  13     3795.30     4163.82    125.59 o 
   5   1  13       56.72      148.71    136.07 o 
   7   1  13      460.40      523.18     71.41 o 
   9   1  13     1130.67     1250.08     96.15 o 
  11   1  13       23.29       30.78    185.44 o 
  13   1  13        3.73        1.80     47.52 o 
  15   1  13        0.19       12.43     76.97 o 
  17   1  13       26.42       16.97     50.71 o 
  19   1  13       10.25       -5.36     59.43 o 
  21   1  13       17.90       41.87     57.01 o 
  23   1  13       40.05       40.78     73.79 o 
 -24   2  13        8.25       36.60     57.97 o 
 -22   2  13       14.74      -15.91     66.52 o 
 -20   2  13      381.42      356.44     66.17 o 
 -18   2  13        0.69       30.90     44.95 o 
 -16   2  13      196.66      158.96     50.97 o 
 -14   2  13      914.42      744.20     69.43 o 
 -12   2  13     8113.62     7880.29    164.16 o 
 -10   2  13      163.96      130.87     39.28 o 
  -8   2  13      424.09      361.37     38.79 o 
  -6   2  13      879.86      886.65     58.17 o 
  -4   2  13      807.11      778.34     55.19 o 
  -2   2  13      703.96      842.29     56.47 o 
   0   2  13      175.28      143.27     36.13 o 
   2   2  13      642.82      500.39     48.90 o 
   4   2  13      289.31      387.10     81.44 o 
   6   2  13      772.76      538.89     57.31 o 
   8   2  13       97.45      128.57     54.91 o 
  10   2  13      567.24      783.82     62.25 o 
  12   2  13      126.71      224.68     73.16 o 
  14   2  13      542.06      587.65     62.13 o 
  16   2  13      311.91      403.31     78.72 o 
  18   2  13       25.42       49.75     59.37 o 
  20   2  13        8.34       56.84     61.95 o 
  22   2  13      129.07       81.65    138.67 o 
 -23   3  13      544.09      664.24     89.61 o 
 -21   3  13       14.24      -12.04     46.75 o 
 -19   3  13      400.36      356.65     79.62 o 
 -17   3  13      593.39      703.81     74.23 o 
 -15   3  13        4.19      -20.42     48.31 o 
 -13   3  13     2353.70     2417.13    102.86 o 
 -11   3  13     1904.92     1861.97     73.88 o 
  -9   3  13      634.20      529.94     53.56 o 
  -7   3  13      287.67      171.33     32.47 o 
  -5   3  13      528.97      722.02     71.93 o 
  -3   3  13       30.69       32.36     32.32 o 
  -1   3  13      110.40       70.68     63.66 o 
   1   3  13      655.16     1079.45     71.18 o 
   3   3  13      740.27      764.25     57.89 o 
   5   3  13     1500.53     1174.90     67.16 o 
   7   3  13     1486.85     1335.80    159.13 o 
   9   3  13     3108.30     3317.80    143.67 o 
  11   3  13      126.83       81.41     42.23 o 
  13   3  13       31.83       96.56     42.89 o 
  15   3  13      305.49      328.75     58.61 o 
  17   3  13       62.19      125.72     63.14 o 
  19   3  13        3.26       -2.94     48.38 o 
  21   3  13       49.69       77.99     63.05 o 
  23   3  13      190.66      160.01     80.22 o 
 -24   4  13       31.66        0.26     66.12 o 
 -22   4  13      578.66      578.56     79.23 o 
 -20   4  13        1.63      -16.02     41.62 o 
 -18   4  13       13.43       49.05     49.59 o 
 -16   4  13      229.69      289.35     58.09 o 
 -14   4  13      384.30      236.96     51.86 o 
 -12   4  13     1388.65     1590.12     84.19 o 
 -10   4  13      328.56      241.05     52.99 o 
  -8   4  13      438.60      529.16     53.35 o 
  -6   4  13     1486.95     1439.44     61.90 o 
  -4   4  13      326.40      386.56     48.22 o 
  -2   4  13      802.89      789.63     71.25 o 
   0   4  13       24.93      -36.97     28.42 o 
   2   4  13        5.84       -9.06     29.17 o 
   4   4  13      114.34       89.72     33.55 o 
   6   4  13     3741.10     3658.74    143.29 o 
   8   4  13     1350.59     1377.36     80.77 o 
  10   4  13       33.32       -5.51     39.06 o 
  12   4  13      344.55      310.77     57.20 o 
  14   4  13      159.28      109.91     48.26 o 
  16   4  13     2066.58     1965.63    104.40 o 
  18   4  13      399.28      370.00     64.88 o 
  20   4  13      120.59      183.87     58.71 o 
  22   4  13        0.64       68.19     81.14 o 
 -23   5  13      456.96      388.92     88.48 o 
 -21   5  13      407.32      447.47     72.60 o 
 -19   5  13        0.86        8.74     49.07 o 
 -17   5  13      985.06      945.09     90.03 o 
 -15   5  13      239.88      278.71     57.95 o 
 -13   5  13     1018.88     1158.25     82.06 o 
 -11   5  13       98.98       45.40     39.55 o 
  -9   5  13      263.77      377.93    149.40 o 
  -7   5  13      591.05      677.62     70.46 o 
  -5   5  13        6.62       14.07     32.33 o 
  -3   5  13     1195.09     1054.67     57.60 o 
  -1   5  13       74.92      104.73     33.70 o 
   1   5  13       49.89      -17.68     29.28 o 
   3   5  13     1057.59     1256.39     62.73 o 
   5   5  13      532.76      385.57     56.10 o 
   7   5  13     3157.20     2972.33    112.00 o 
   9   5  13      392.53      298.76     90.78 o 
  11   5  13      108.64       44.53     46.68 o 
  13   5  13     1661.07     1452.13     90.28 o 
  15   5  13        8.99       17.48     46.40 o 
  17   5  13        3.08        0.80     69.31 o 
  19   5  13      219.38      201.72     61.41 o 
  21   5  13       46.80       51.58     50.63 o 
 -22   6  13      400.28      416.22    113.26 o 
 -20   6  13      383.54      391.22     72.46 o 
 -18   6  13     1101.79     1115.12     90.54 o 
 -16   6  13      494.71      469.36     68.06 o 
 -14   6  13      587.76      596.24    150.36 o 
 -12   6  13     2409.92     2679.71    107.88 o 
 -10   6  13     2222.36     2035.19     95.26 o 
  -8   6  13     1871.36     1847.10     90.37 o 
  -6   6  13     3835.70     3244.00    111.48 o 
  -4   6  13      809.51      910.14     57.26 o 
  -2   6  13       39.24       45.50     33.37 o 
   0   6  13     1406.16     1478.24    106.78 o 
   2   6  13      705.43      728.71    109.20 o 
   4   6  13        2.28       72.18     48.55 o 
   6   6  13     3686.17     3191.82    119.03 o 
   8   6  13     2194.94     2051.10     99.95 o 
  10   6  13      281.96      251.77     55.04 o 
  12   6  13       28.35       19.75     45.46 o 
  14   6  13      722.07      465.21     69.69 o 
  16   6  13       62.03       37.17     48.05 o 
  18   6  13     1134.46      949.25    130.52 o 
  20   6  13       92.17       -9.23     48.81 o 
 -21   7  13       31.95       29.03     54.47 o 
 -19   7  13      304.41      247.08     64.43 o 
 -17   7  13       57.49       18.82     47.74 o 
 -15   7  13      609.87      738.70     93.36 o 
 -13   7  13      109.98       87.69     69.35 o 
 -11   7  13       53.21       56.46     72.27 o 
  -9   7  13      662.18      572.16     62.17 o 
  -7   7  13      446.96      325.16     52.90 o 
  -5   7  13      892.33      662.59     54.90 o 
  -3   7  13     1887.12     2069.29     80.35 o 
  -1   7  13      691.03      694.06     54.32 o 
   1   7  13     3453.52     3214.89     96.47 o 
   3   7  13        6.98       37.08     48.70 o 
   5   7  13      604.77      900.38     77.26 o 
   7   7  13      245.41      181.74     63.56 o 
   9   7  13       55.85        5.06     42.90 o 
  11   7  13      158.69      295.15     59.83 o 
  13   7  13       55.00      -33.42     47.05 o 
  15   7  13       13.92      -13.47     45.86 o 
  17   7  13      814.78      844.72     84.82 o 
  19   7  13      122.70       99.46     71.67 o 
  21   7  13       49.88       38.79     58.58 o 
 -20   8  13      253.24      239.57     68.98 o 
 -18   8  13       74.24       65.63     53.16 o 
 -16   8  13      729.58      775.81     97.87 o 
 -14   8  13     1251.82     1014.98     83.27 o 
 -12   8  13       36.23       51.06     43.59 o 
 -10   8  13       12.12       20.67     40.25 o 
  -8   8  13     1027.74      965.88     75.98 o 
  -6   8  13      936.04      557.51     64.45 o 
  -4   8  13      301.66      220.00     42.92 o 
  -2   8  13      575.32      466.42     98.44 o 
   0   8  13      191.51      106.00     39.64 o 
   2   8  13     1625.13     1245.13    110.99 o 
   4   8  13      199.75      211.27     54.00 o 
   6   8  13      388.90      135.23     64.57 o 
   8   8  13      418.79      388.83     62.74 o 
  10   8  13      796.83      800.94     79.92 o 
  12   8  13       83.28      129.61     56.64 o 
  14   8  13      784.05      687.06     88.98 o 
  16   8  13      198.79      230.22     63.28 o 
  18   8  13       53.01       75.95     54.90 o 
  20   8  13       51.41       52.65     57.43 o 
 -19   9  13       41.16       63.69     58.39 o 
 -17   9  13     1162.97     1335.24    165.63 o 
 -15   9  13        5.37       37.67     53.70 o 
 -13   9  13      726.41      683.85     90.80 o 
 -11   9  13        1.51      -36.83     39.04 o 
  -9   9  13      659.29      626.88     69.44 o 
  -7   9  13     1753.54     1828.58     99.74 o 
  -5   9  13     1845.23     1747.10     96.82 o 
  -3   9  13      229.16      159.68     42.53 o 
  -1   9  13      112.80       90.13     44.62 o 
   1   9  13      298.65      282.64     59.62 o 
   3   9  13       83.13       75.86     57.22 o 
   5   9  13      267.45       81.68     61.73 o 
   7   9  13       81.64      122.71     52.48 o 
   9   9  13      560.64      302.11     64.10 o 
  11   9  13       13.16       -2.63     52.14 o 
  13   9  13       35.80      -82.18     54.79 o 
  15   9  13       74.63       16.21     55.03 o 
  17   9  13      212.41      122.78     62.70 o 
  19   9  13       12.44       22.52     57.52 o 
 -18  10  13       49.74       23.12     80.54 o 
 -16  10  13        4.26      -21.41     52.86 o 
 -14  10  13     1105.82     1071.21     91.74 o 
 -12  10  13        5.13      -35.70     50.98 o 
 -10  10  13        9.05      -18.39     42.38 o 
  -8  10  13      101.67       79.10     49.00 o 
  -6  10  13      215.15       99.51     48.43 o 
  -4  10  13       87.36      103.28     66.29 o 
  -2  10  13     1686.20     1439.29     78.56 o 
   0  10  13        2.95       51.81     40.18 o 
   2  10  13      381.09      171.96     57.85 o 
   4  10  13      104.63      118.18     52.24 o 
   6  10  13      749.78      578.06     74.17 o 
   8  10  13     1081.45      961.88     86.97 o 
  10  10  13      455.14      486.10     92.56 o 
  12  10  13       96.37       77.50     56.69 o 
  14  10  13      142.23      124.12     64.12 o 
  16  10  13      675.23      577.04     84.78 o 
 -15  11  13       50.40      -29.94     51.33 o 
 -13  11  13     1264.95     1380.61    109.71 o 
 -11  11  13      242.61      160.23     59.37 o 
  -9  11  13     1620.15     1388.55    117.24 o 
  -7  11  13        3.42        3.87     47.56 o 
  -5  11  13       99.69       -5.13     46.86 o 
  -3  11  13        6.37      -20.50     42.18 o 
  -1  11  13       65.79       87.76     42.81 o 
   1  11  13      581.21      576.51     74.24 o 
   3  11  13        2.83      -56.63     47.03 o 
   5  11  13     2202.69     2069.43    114.30 o 
   7  11  13      245.91      213.55     62.97 o 
   9  11  13     1571.51     1250.36     99.23 o 
  11  11  13       41.48       62.06     60.18 o 
  13  11  13     2019.56     2003.88    124.74 o 
  15  11  13       31.95       34.08     55.65 o 
 -14  12  13      364.90      317.89     74.93 o 
 -12  12  13      286.66      303.57     79.86 o 
 -10  12  13      858.62      910.94     89.97 o 
  -8  12  13       82.02       86.00     55.14 o 
  -6  12  13     1496.61     1735.13    107.55 o 
  -4  12  13       53.31       66.82     48.47 o 
  -2  12  13      829.05      678.70    136.72 o 
   0  12  13        2.30        9.14     58.01 o 
   2  12  13      903.47      810.29     87.36 o 
   4  12  13      119.52       36.51     54.08 o 
   6  12  13      859.79      828.52     87.97 o 
   8  12  13      594.16      557.20     80.59 o 
  10  12  13       20.09      -19.65     56.55 o 
  12  12  13      902.70      803.70     95.07 o 
 -11  13  13      391.09      538.82    118.86 o 
  -9  13  13      242.49      222.81     85.65 o 
  -7  13  13      312.01      187.83     80.58 o 
  -5  13  13      713.43      685.09    106.59 o 
  -3  13  13      981.40      861.07    110.20 o 
  -1  13  13      682.51      844.14    190.96 o 
   1  13  13      688.50      589.12    103.55 o 
   3  13  13      129.41      122.75     64.95 o 
   5  13  13     1980.36     1730.40    116.95 o 
   7  13  13      353.65      346.58     77.04 o 
   9  13  13      753.40      636.64     90.72 o 
  11  13  13      212.56       93.61     65.70 o 
  -8  14  13      190.65      302.38     95.72 o 
  -6  14  13      588.37      412.57     99.61 o 
  -4  14  13        8.35      -54.47     94.50 o 
  -2  14  13      828.36      707.56    112.29 o 
   0  14  13      173.22       85.55     78.72 o 
   2  14  13     1147.24     1232.01    134.32 o 
   4  14  13      152.49      151.25    126.98 o 
   6  14  13      803.55      781.77    117.24 o 
 -24   0  14     1886.79     1571.18    198.10 o 
 -22   0  14      175.36      208.49    119.51 o 
 -20   0  14     2027.90     1871.25    198.75 o 
 -18   0  14      700.78      692.38    139.00 o 
 -16   0  14    15575.25    14723.84    463.10 o 
 -14   0  14     5490.03     5426.69    273.45 o 
 -12   0  14     5956.14     5876.81    270.85 o 
 -10   0  14     6115.46     6473.71    272.15 o 
  -8   0  14    29045.96    29049.06    394.28 o 
  -6   0  14     8722.37     7595.53    179.31 o 
  -4   0  14    14861.00    13158.25    242.03 o 
  -2   0  14       57.85      101.00     44.09 o 
   0   0  14    16282.23    16735.04    280.99 o 
   2   0  14     6228.35     6247.03    246.17 o 
   4   0  14    35342.26    31532.63    623.53 o 
   6   0  14     6689.77     7004.36    276.04 o 
   8   0  14     4087.71     3361.24    208.49 o 
  10   0  14    29018.37    28705.29    633.28 o 
  12   0  14     3772.61     3662.61    225.38 o 
  14   0  14    12318.63    12859.09    424.13 o 
  16   0  14       92.17      205.90     95.48 o 
  18   0  14     8749.12     9056.83    375.42 o 
  20   0  14      300.89      307.22    103.92 o 
  22   0  14     3892.44     4082.85    274.10 o 
 -23   1  14     6809.20     6834.46    245.94 o 
 -21   1  14      819.41      647.63    100.29 o 
 -19   1  14    12834.21    13666.84    488.44 o 
 -17   1  14     1333.39     1219.83    116.65 o 
 -15   1  14    13014.21    14032.41    309.97 o 
 -13   1  14     9605.51     9679.71    249.12 o 
 -11   1  14     6570.46     6565.86    195.79 o 
  -9   1  14    15701.89    15667.26    228.14 o 
  -7   1  14     7112.38     6451.26    150.08 o 
  -5   1  14    12086.97    11355.02    158.32 o 
  -3   1  14     4811.71     4979.30    120.10 o 
  -1   1  14    26642.20    24910.33    307.90 o 
   1   1  14     3896.59     3568.21    105.39 o 
   3   1  14    51536.84    51585.33    487.96 o 
   5   1  14        1.86        6.92     53.48 o 
   7   1  14    28458.67    27787.55    422.99 o 
   9   1  14     2365.53     1772.79    114.75 o 
  11   1  14    14189.54    13816.78    297.81 o 
  13   1  14     1047.90      860.52     92.28 o 
  15   1  14    12438.76    12684.56    302.20 o 
  17   1  14     2491.93     2404.89    146.04 o 
  19   1  14     3204.22     3499.91    290.66 o 
  21   1  14      880.07      816.67    142.57 o 
  23   1  14      887.30      908.21    116.06 o 
 -24   2  14      526.77      587.02    135.42 o 
 -22   2  14     1308.01     1422.93    131.11 o 
 -20   2  14     4652.13     4598.30    318.59 o 
 -18   2  14      156.94       95.32     66.48 o 
 -16   2  14    19696.00    19856.85    767.08 o 
 -14   2  14     1306.12     1410.54    112.17 o 
 -12   2  14    12297.52    11814.46    270.96 o 
 -10   2  14       66.35      -52.42     49.65 o 
  -8   2  14    10032.89     9418.61    174.45 o 
  -6   2  14     4725.32     4046.70    197.24 o 
  -4   2  14    37296.73    38094.18    386.60 o 
  -2   2  14     7354.28     6501.70    138.00 o 
   0   2  14    13303.83    13577.64    249.80 o 
   2   2  14     7593.22     7285.67    161.83 o 
   4   2  14    10094.20    10220.69    179.92 o 
   6   2  14    25222.00    25219.34    328.08 o 
   8   2  14     5519.04     4957.66    174.27 o 
  10   2  14    22505.25    21690.35    564.10 o 
  12   2  14     4163.57     4105.67    168.05 o 
  14   2  14    11817.30    11539.25    284.72 o 
  16   2  14      118.76       67.64     60.58 o 
  18   2  14     7177.02     7123.74    237.40 o 
  20   2  14        1.00       19.49     62.00 o 
  22   2  14     5709.13     6085.58    603.40 o 
 -23   3  14     2414.12     2524.21    307.22 o 
 -21   3  14      902.25     1091.24    119.41 o 
 -19   3  14     2456.38     2717.72    158.89 o 
 -17   3  14     2694.61     2445.33    148.77 o 
 -15   3  14     2792.72     3017.51    464.73 o 
 -13   3  14     5334.21     5737.95    192.89 o 
 -11   3  14    11393.77    11143.92    323.13 o 
  -9   3  14    17578.73    17949.45    254.52 o 
  -7   3  14    14110.67    13429.52    199.62 o 
  -5   3  14    30548.26    29552.94    327.70 o 
  -3   3  14     2912.37     2630.64    128.16 o 
  -1   3  14    19180.21    18210.68    244.45 o 
   1   3  14     2333.43     2666.68    100.79 o 
   3   3  14    35281.26    34198.30    369.23 o 
   5   3  14       18.44      -33.55     36.64 o 
   7   3  14    16445.52    15790.79    307.71 o 
   9   3  14      282.64      149.17     60.82 o 
  11   3  14    13178.66    12653.28    287.51 o 
  13   3  14      803.13      756.18     88.47 o 
  15   3  14    10626.36    10963.66    280.48 o 
  17   3  14     2005.31     1991.33    138.52 o 
  19   3  14     4922.29     5304.59    401.72 o 
  21   3  14     2371.66     2854.42    169.44 o 
 -22   4  14      835.92     1011.89    129.58 o 
 -20   4  14     4386.59     4635.17    159.59 o 
 -18   4  14     1865.23     1915.35    206.20 o 
 -16   4  14    12590.52    12943.56    244.28 o 
 -14   4  14      340.07      357.07     60.59 o 
 -12   4  14     8967.56     8866.32    236.75 o 
 -10   4  14        2.91      -17.74     63.65 o 
  -8   4  14    19803.85    19419.19    331.90 o 
  -6   4  14       57.77       67.31     48.28 o 
  -4   4  14    12854.49    13646.74    209.26 o 
  -2   4  14     8882.26     8683.22    164.74 o 
   0   4  14    14955.97    15454.29    225.88 o 
   2   4  14    10441.79     9909.42    188.35 o 
   4   4  14    17228.76    18378.26    251.39 o 
   6   4  14    18787.75    18039.17    332.51 o 
   8   4  14     4810.26     5159.54    180.49 o 
  10   4  14     8920.13     8502.93    231.92 o 
  12   4  14     2974.23     3178.81    208.82 o 
  14   4  14    11324.52    10502.45    275.06 o 
  16   4  14     2381.98     2142.11    141.22 o 
  18   4  14     6371.61     6146.86    289.68 o 
  20   4  14        8.75       -8.84     62.38 o 
  22   4  14     4036.34     4459.48    206.65 o 
 -21   5  14      414.35      418.64     72.64 o 
 -19   5  14     2257.44     2139.87    125.60 o 
 -17   5  14     2483.16     2802.72    125.53 o 
 -15   5  14     8875.56     8636.00    251.09 o 
 -13   5  14     4810.85     5197.51    179.40 o 
 -11   5  14    10075.36     9964.39    189.40 o 
  -9   5  14    13023.77    13284.73    217.23 o 
  -7   5  14     5036.87     5809.62    139.94 o 
  -5   5  14    23674.47    23556.11    268.12 o 
  -3   5  14     3610.17     3847.06     97.87 o 
  -1   5  14    18260.60    18006.86    251.46 o 
   1   5  14       36.75       17.39     35.95 o 
   3   5  14     9879.01     9658.79    200.82 o 
   5   5  14      323.16      341.59     74.37 o 
   7   5  14    11638.97    11049.87    261.73 o 
   9   5  14     1909.71     1609.97    113.90 o 
  11   5  14     6514.82     6514.45    484.21 o 
  13   5  14     2841.59     2800.25    149.72 o 
  15   5  14     4588.78     4809.89    456.93 o 
  17   5  14     1615.71     1704.69    196.80 o 
  19   5  14     2503.88     2743.54    233.18 o 
  21   5  14     2590.29     2656.66    326.71 o 
 -22   6  14      615.31      499.35     77.54 o 
 -20   6  14     6373.00     7054.94    199.81 o 
 -18   6  14      749.94      555.92     75.66 o 
 -16   6  14     2704.60     2946.13    128.58 o 
 -14   6  14        0.16      -30.87     58.41 o 
 -12   6  14     8527.22     8724.21    185.12 o 
 -10   6  14       10.76       10.31     38.21 o 
  -8   6  14    17236.04    16555.69    251.72 o 
  -6   6  14      785.01      915.35     71.03 o 
  -4   6  14    12015.45    11877.54    173.15 o 
  -2   6  14     2307.25     2251.89     82.32 o 
   0   6  14     8007.75     8181.77    143.49 o 
   2   6  14     9471.94     9179.38    153.26 o 
   4   6  14    18682.33    19240.44    377.10 o 
   6   6  14     5770.87     5831.89    154.14 o 
   8   6  14     5319.42     5731.86    193.99 o 
  10   6  14     6016.12     6029.25    194.23 o 
  12   6  14      968.93      937.89     81.60 o 
  14   6  14     6146.13     6414.77    175.48 o 
  16   6  14     1267.87     1158.37    114.26 o 
  18   6  14     3975.29     4162.61    189.31 o 
  20   6  14       11.72      -16.08     60.71 o 
 -21   7  14      208.47      173.58     68.04 o 
 -19   7  14     2446.54     2442.14    129.50 o 
 -17   7  14     1977.11     2116.03    117.11 o 
 -15   7  14     7482.25     6833.31    385.81 o 
 -13   7  14     1622.98     1691.12     96.88 o 
 -11   7  14     3202.43     3385.55    145.20 o 
  -9   7  14     4482.32     4559.46    171.28 o 
  -7   7  14      200.21      248.16     53.29 o 
  -5   7  14     9307.04    10152.64    218.75 o 
  -3   7  14      298.07      471.61     49.69 o 
  -1   7  14    10229.25    10721.44    169.02 o 
   1   7  14       56.22       58.68     37.58 o 
   3   7  14    14371.00    14269.19    237.46 o 
   5   7  14     2646.28     2280.35    190.32 o 
   7   7  14     8383.36     8922.40    299.61 o 
   9   7  14      894.13      665.74     72.04 o 
  11   7  14     8161.62     8399.74    196.96 o 
  13   7  14     1249.45     1011.53     87.18 o 
  15   7  14     6300.37     6672.09    185.74 o 
  17   7  14     1827.43     1821.45    112.68 o 
  19   7  14     1108.10     1345.64    106.25 o 
 -20   8  14     2574.48     2442.62    223.41 o 
 -18   8  14       86.89       28.30     75.39 o 
 -16   8  14     4012.80     3712.59    177.46 o 
 -14   8  14      130.21      164.48     69.17 o 
 -12   8  14     6734.57     6541.87    212.18 o 
 -10   8  14     1565.73     1502.26    115.72 o 
  -8   8  14     7859.72     8064.24    198.59 o 
  -6   8  14     1937.07     1857.66     97.44 o 
  -4   8  14    15620.21    15577.66    219.94 o 
  -2   8  14     3825.21     3703.86    106.62 o 
   0   8  14     4156.03     4492.32    115.68 o 
   2   8  14     5198.94     4951.94    146.10 o 
   4   8  14     3711.46     3856.93    132.63 o 
   6   8  14     4866.23     5012.98    150.67 o 
   8   8  14     4184.84     4170.18    143.02 o 
  10   8  14     8150.51     7896.26    250.43 o 
  12   8  14       81.26      118.75     58.11 o 
  14   8  14     5266.79     5612.33    174.70 o 
  16   8  14      151.23       65.43     56.87 o 
  18   8  14     2629.18     2841.16    138.15 o 
 -19   9  14     1785.22     1841.42    165.35 o 
 -17   9  14     1564.75     1469.49    131.20 o 
 -15   9  14     2127.67     2086.05    144.90 o 
 -13   9  14     2862.46     2764.31    124.03 o 
 -11   9  14      713.98      614.68     73.12 o 
  -9   9  14     4327.33     4275.12    141.99 o 
  -7   9  14       77.54      160.46     51.48 o 
  -5   9  14     8013.60     8076.12    186.67 o 
  -3   9  14      226.17      236.74     56.72 o 
  -1   9  14    12384.25    12766.25    198.07 o 
   1   9  14      192.67      218.81     57.03 o 
   3   9  14    11026.74    11364.42    224.08 o 
   5   9  14      222.74       93.13     52.62 o 
   7   9  14     6217.91     7324.69    186.46 o 
   9   9  14      270.48      231.30     62.41 o 
  11   9  14     6087.84     6323.40    182.44 o 
  13   9  14      504.33      503.19     77.00 o 
  15   9  14     2892.42     3212.16    143.51 o 
  17   9  14      811.13      825.32    133.39 o 
 -16  10  14     2052.01     2276.93    157.75 o 
 -14  10  14      203.30      173.70     59.96 o 
 -12  10  14     3912.89     4114.90    150.49 o 
 -10  10  14     1307.28     1262.50     93.94 o 
  -8  10  14     6469.51     6833.44    182.27 o 
  -6  10  14       57.07        8.02     46.38 o 
  -4  10  14     3002.53     3294.58    156.67 o 
  -2  10  14      974.71      858.20     67.38 o 
   0  10  14     4606.97     4474.20    148.15 o 
   2  10  14     2588.22     2606.55    120.57 o 
   4  10  14     3137.98     3024.78    129.21 o 
   6  10  14     1935.86     1668.34    105.08 o 
   8  10  14     1911.32     1844.45    115.78 o 
  10  10  14     3485.17     3662.89    147.87 o 
  12  10  14       27.61       60.52     54.54 o 
  14  10  14     5742.40     6074.90    191.81 o 
  16  10  14      381.26      525.46     84.10 o 
 -15  11  14     1457.59     1488.48    239.02 o 
 -13  11  14     1534.35     1544.18    109.64 o 
 -11  11  14     1319.21     1385.93    101.46 o 
  -9  11  14     4481.65     4363.54    155.86 o 
  -7  11  14      428.30      490.58     71.99 o 
  -5  11  14     5056.23     4813.96    156.66 o 
  -3  11  14     1174.09     1485.05     97.17 o 
  -1  11  14     4635.77     4618.40    167.72 o 
   1  11  14      136.20      169.90     61.19 o 
   3  11  14     4380.09     4802.48    159.79 o 
   5  11  14       70.24      -12.63     49.98 o 
   7  11  14     2549.63     2918.98    141.59 o 
   9  11  14        1.68      -41.96     53.28 o 
  11  11  14     2500.26     2768.51    138.44 o 
  13  11  14     1216.92     1384.29    112.12 o 
 -12  12  14     1753.27     2072.06    160.31 o 
 -10  12  14       21.19       -3.43     50.94 o 
  -8  12  14     1213.53     1361.32    101.85 o 
  -6  12  14      845.69      977.83     90.97 o 
  -4  12  14     4181.28     4691.62    159.10 o 
  -2  12  14      595.05      600.73     99.80 o 
   0  12  14     3084.58     3265.81    173.46 o 
   2  12  14     1718.95     1950.16    116.49 o 
   4  12  14     1047.92     1131.36     96.27 o 
   6  12  14     1446.52     1637.95    112.44 o 
   8  12  14     1841.15     2016.29    124.33 o 
  10  12  14     2223.04     2460.55    136.58 o 
  12  12  14      705.73      836.94     99.07 o 
  -9  13  14     1331.08     1231.91    103.10 o 
  -7  13  14     1141.15     1231.74    101.19 o 
  -5  13  14     1511.51     1523.30    140.92 o 
  -3  13  14      504.35      640.28    106.96 o 
  -1  13  14     1940.99     2222.18    222.46 o 
   1  13  14      154.13      407.59     93.39 o 
   3  13  14     2521.40     2885.48    179.50 o 
   5  13  14       11.18       11.88     58.55 o 
   7  13  14     1717.95     2049.25    215.70 o 
   9  13  14       68.03      -63.00     58.65 o 
  -4  14  14     2403.30     2769.42    181.63 o 
  -2  14  14      492.75      508.96    104.18 o 
   0  14  14     1660.19     1707.97    153.16 o 
   2  14  14     1161.16     1169.42    132.67 o 
   4  14  14     2087.84     2093.82    162.46 o 
 -23   1  15       26.40      -15.94     75.05 o 
 -21   1  15       23.41      -45.58     58.72 o 
 -19   1  15       62.54       33.37     70.01 o 
 -17   1  15      510.44      570.93     94.84 o 
 -15   1  15      769.48      963.97    122.11 o 
 -13   1  15     4100.69     3584.98    163.04 o 
 -11   1  15     1479.24     1355.86    107.69 o 
  -9   1  15      110.62      200.74     46.65 o 
  -7   1  15     1516.25     1320.43     64.21 o 
  -5   1  15     2019.37     1863.23     74.06 o 
  -3   1  15      295.99      166.39     38.72 o 
  -1   1  15      115.02      160.80     43.26 o 
   1   1  15       66.65      -11.49     35.57 o 
   3   1  15      838.80      591.43     61.06 o 
   5   1  15     5548.18     5435.89    139.28 o 
   7   1  15      378.76      466.07     79.89 o 
   9   1  15       23.64        2.71     53.98 o 
  11   1  15       13.43      -19.70     74.04 o 
  13   1  15       23.73       52.27     57.11 o 
  15   1  15       62.03       76.55     61.46 o 
  17   1  15        0.54       55.43     64.50 o 
  19   1  15       74.29       67.00     65.30 o 
  21   1  15        1.07      -40.82     64.58 o 
 -22   2  15      936.07      991.90    123.21 o 
 -20   2  15        0.08       16.89     66.14 o 
 -18   2  15     1160.66     1215.69    122.04 o 
 -16   2  15       17.95       34.17     64.09 o 
 -14   2  15     1093.00     1079.60    107.92 o 
 -12   2  15      441.25      337.89     70.56 o 
 -10   2  15     2503.72     2084.21    125.10 o 
  -8   2  15        0.14      -38.59     35.56 o 
  -6   2  15      471.69      411.14     44.99 o 
  -4   2  15      399.48      445.66     55.04 o 
  -2   2  15      318.22      442.41     71.32 o 
   0   2  15      449.80      395.35     53.19 o 
   2   2  15       59.44      -32.68     37.00 o 
   4   2  15      978.84      859.89     69.09 o 
   6   2  15       15.73        7.11     56.94 o 
   8   2  15      326.17      207.83     66.09 o 
  10   2  15      733.03      731.20    100.35 o 
  12   2  15      241.88      206.24     64.52 o 
  14   2  15      479.09      344.57     78.96 o 
  16   2  15       31.37       11.69     57.60 o 
  18   2  15       48.64      -15.37     71.45 o 
  20   2  15       57.47        7.09     65.91 o 
 -21   3  15       55.11       86.96     74.17 o 
 -19   3  15      419.82      354.84     86.99 o 
 -17   3  15      167.72       64.10     67.78 o 
 -15   3  15       58.00      -42.35     58.71 o 
 -13   3  15      181.95      248.18     68.52 o 
 -11   3  15       24.44       52.00     56.65 o 
  -9   3  15     1781.93     1919.12     94.72 o 
  -7   3  15       93.87      164.98     58.79 o 
  -5   3  15     2619.15     2722.42    100.67 o 
  -3   3  15     5695.17     5606.71    171.33 o 
  -1   3  15       23.56       16.62     42.01 o 
   1   3  15       27.82       72.37     42.00 o 
   3   3  15       12.08       95.71     44.74 o 
   5   3  15     1806.84     1837.81    116.88 o 
   7   3  15     3539.62     3045.55    145.59 o 
   9   3  15      600.63      754.68    231.55 o 
  11   3  15       29.48       56.18     56.15 o 
  13   3  15     1523.30     1448.91    319.56 o 
  15   3  15       21.85      -27.68     52.80 o 
  17   3  15      391.59      299.54    117.24 o 
  19   3  15      221.88      187.78     75.74 o 
  21   3  15       30.43       95.65     72.53 o 
 -22   4  15      312.70      172.81     88.61 o 
 -20   4  15       51.15       42.91     72.00 o 
 -18   4  15       33.25      -10.14     63.51 o 
 -16   4  15      832.37      619.20    101.00 o 
 -14   4  15       85.21       85.84     59.82 o 
 -12   4  15      612.76      487.06    137.70 o 
 -10   4  15     1213.30     1275.33    183.81 o 
  -8   4  15       29.09       -7.64     48.06 o 
  -6   4  15       38.90        7.30     47.52 o 
  -4   4  15       27.34        3.87     44.85 o 
  -2   4  15      683.36      573.96     86.29 o 
   0   4  15       86.85       85.22     41.83 o 
   2   4  15     1291.02     1091.73     72.14 o 
   4   4  15     1872.92     1686.82    114.36 o 
   6   4  15      848.06      733.17     91.84 o 
   8   4  15      633.27      486.56     80.94 o 
  10   4  15      216.95      193.18     64.91 o 
  12   4  15      973.44      689.11    130.88 o 
  14   4  15      141.19      185.84     71.08 o 
  16   4  15      149.32       57.05    114.31 o 
  18   4  15        2.62      -18.61     63.20 o 
  20   4  15        0.70       20.49     62.92 o 
 -21   5  15      123.63       42.98     76.50 o 
 -19   5  15      467.17      631.29    191.61 o 
 -17   5  15       41.66       32.28     63.60 o 
 -15   5  15     2155.91     2175.10    154.91 o 
 -13   5  15      508.27      636.17     90.16 o 
 -11   5  15       23.95       31.75     65.93 o 
  -9   5  15      130.87       87.80     64.30 o 
  -7   5  15     2169.07     1787.93    115.73 o 
  -5   5  15        4.01       17.94     39.21 o 
  -3   5  15        3.26      -13.81     36.46 o 
  -1   5  15       59.52       91.96     43.79 o 
   1   5  15       12.83      -25.80     37.47 o 
   3   5  15      937.18      797.92     67.39 o 
   5   5  15      115.72       97.81     66.27 o 
   7   5  15     3237.17     2940.87    148.00 o 
   9   5  15      201.99      453.82     80.73 o 
  11   5  15      299.30      181.99    107.17 o 
  13   5  15      206.37      206.68     91.26 o 
  15   5  15      586.65      393.44    105.55 o 
  17   5  15      163.72       77.48     65.64 o 
  19   5  15      387.03      223.56     76.00 o 
 -20   6  15       25.77       -1.37     70.96 o 
 -18   6  15       20.39       46.17     68.78 o 
 -16   6  15       63.98       60.48     72.42 o 
 -14   6  15       69.81       71.88     63.58 o 
 -12   6  15      421.70      380.92     74.45 o 
 -10   6  15      449.96      493.45     78.28 o 
  -8   6  15       47.91       31.04     70.80 o 
  -6   6  15      566.97      795.50     85.39 o 
  -4   6  15     1028.64      957.79     81.35 o 
  -2   6  15      178.20      445.44     71.06 o 
   0   6  15      748.36      695.09     96.57 o 
   2   6  15       25.22       63.81     43.82 o 
   4   6  15     1420.53     1162.13    106.54 o 
   6   6  15      497.50      670.68    109.77 o 
   8   6  15       17.86       43.65     57.41 o 
  10   6  15      319.71      309.87     76.42 o 
  12   6  15      391.08      365.15     97.10 o 
  14   6  15       31.10       23.98     62.89 o 
  16   6  15       91.86        6.28     60.70 o 
  18   6  15        9.72      -12.87     63.79 o 
 -19   7  15      489.18      412.98     96.15 o 
 -17   7  15      313.22      401.95     70.94 o 
 -15   7  15        8.68       41.16     49.03 o 
 -13   7  15        6.75       86.88     57.39 o 
 -11   7  15        9.38      -47.73     39.34 o 
  -9   7  15      707.70      829.38     77.94 o 
  -7   7  15      196.19      110.57     59.37 o 
  -5   7  15       37.33      -63.78     45.40 o 
  -3   7  15       50.42      -18.24     37.86 o 
  -1   7  15      230.82      128.33     47.32 o 
   1   7  15        2.81       -5.88     41.35 o 
   3   7  15     1306.40     1129.07    102.98 o 
   5   7  15     1267.59     1102.85    107.93 o 
   7   7  15      801.30      647.29    155.56 o 
   9   7  15      177.62      223.51     73.24 o 
  11   7  15       87.16      114.07     69.31 o 
  13   7  15      321.09      295.46     87.49 o 
  15   7  15      331.92      276.33     84.27 o 
  17   7  15       17.73      -83.76     58.98 o 
  19   7  15      271.43      101.92     70.75 o 
 -18   8  15      687.47      677.72     86.54 o 
 -16   8  15      139.82       18.18     53.07 o 
 -14   8  15       65.94      138.57     64.98 o 
 -12   8  15        4.16       14.41     40.13 o 
 -10   8  15      342.01      356.39     62.39 o 
  -8   8  15       17.44      -59.30     39.53 o 
  -6   8  15       27.15      -33.82     49.28 o 
  -4   8  15      310.22      313.03     59.80 o 
  -2   8  15      934.13     1153.35     70.21 o 
   0   8  15     1295.93     1121.05     69.36 o 
   2   8  15      156.10       71.64     50.10 o 
   4   8  15      503.78      361.09     63.56 o 
   6   8  15       18.76       -3.37     46.71 o 
   8   8  15     1134.34     1066.09    109.42 o 
  10   8  15        2.91       62.45     84.44 o 
  12   8  15      465.43      442.61     92.63 o 
  14   8  15       50.10       43.93     70.20 o 
  16   8  15      229.52      146.16     79.13 o 
 -17   9  15        6.99       12.87     68.40 o 
 -15   9  15      162.23      161.03     69.81 o 
 -13   9  15       62.93       64.75     51.84 o 
 -11   9  15      363.46      323.89     63.55 o 
  -9   9  15       44.92       86.54     47.71 o 
  -7   9  15       21.66       57.73     46.59 o 
  -5   9  15     2769.58     2756.24    120.01 o 
  -3   9  15     1489.39     1240.50     96.93 o 
  -1   9  15      300.36      256.24     49.47 o 
   1   9  15     1434.49     1161.89     88.68 o 
   3   9  15      233.93       72.16     53.92 o 
   5   9  15      314.28      264.95     68.57 o 
   7   9  15      464.89      262.06     61.30 o 
   9   9  15       66.34       99.60     57.18 o 
  11   9  15      112.85       85.45     57.61 o 
  13   9  15      553.78      487.42     97.28 o 
  15   9  15       25.84      135.78     77.82 o 
 -16  10  15      226.01      111.92     75.34 o 
 -14  10  15      356.08      410.21     91.16 o 
 -12  10  15      291.05      241.28     61.27 o 
 -10  10  15       59.05       60.47     64.13 o 
  -8  10  15      759.52      735.79     81.18 o 
  -6  10  15      112.52      186.46     58.03 o 
  -4  10  15      387.15      235.09     58.71 o 
  -2  10  15       12.77        9.91     39.93 o 
   0  10  15      508.30      415.33     68.89 o 
   2  10  15        0.39       37.52     59.06 o 
   4  10  15     1439.85     1372.60     96.75 o 
   6  10  15      158.40      153.65     85.65 o 
   8  10  15     2905.60     2842.34    132.84 o 
  10  10  15      337.13      282.38     66.52 o 
  12  10  15      696.16      644.25     86.29 o 
  14  10  15      444.05      447.94     82.28 o 
 -13  11  15      158.18       97.54     77.44 o 
 -11  11  15      945.65     1133.93     97.10 o 
  -9  11  15       79.51      137.96     55.93 o 
  -7  11  15     2069.39     2009.09    125.65 o 
  -5  11  15       34.94       22.15     54.23 o 
  -3  11  15       21.81      -21.36     45.59 o 
  -1  11  15      352.02      303.14     67.25 o 
   1  11  15     1146.69     1110.45     92.48 o 
   3  11  15      375.69      308.24     68.33 o 
   5  11  15      522.40      522.91     91.71 o 
   7  11  15      287.97      194.75     81.11 o 
   9  11  15      219.51       65.54     61.69 o 
  11  11  15      311.32      318.78     75.69 o 
  13  11  15       30.34       73.36     65.49 o 
 -10  12  15       19.42       88.45     59.24 o 
  -8  12  15      745.46      691.64    106.38 o 
  -6  12  15       16.81       29.04     55.03 o 
  -4  12  15     1612.13     1555.73    107.83 o 
  -2  12  15        3.30      -18.82     67.68 o 
   0  12  15      668.93      407.56     74.44 o 
   2  12  15       22.90       34.27     55.91 o 
   4  12  15      833.34      754.85     89.28 o 
   6  12  15      326.59      265.30     71.62 o 
   8  12  15     1535.60     1383.12    109.97 o 
  10  12  15      119.18      105.99     65.47 o 
  -7  13  15      513.41      654.68     86.26 o 
  -5  13  15      136.35      160.62     62.70 o 
  -3  13  15      331.66      365.14     97.56 o 
  -1  13  15      165.55       33.12     81.28 o 
   1  13  15      788.03      802.03    130.87 o 
   3  13  15      266.86      139.25     68.65 o 
   5  13  15       15.85       18.24     60.70 o 
 -22   0  16     2671.71     2701.98    247.46 o 
 -20   0  16     1593.79     1380.87    190.31 o 
 -18   0  16     7871.83     7985.13    368.27 o 
 -16   0  16     2672.74     2509.72    221.48 o 
 -14   0  16     2057.12     1825.14    187.06 o 
 -12   0  16     1866.29     1981.02    184.46 o 
 -10   0  16     9873.87     9682.31    352.04 o 
  -8   0  16     9069.77     8548.26    320.21 o 
  -6   0  16    11368.98    12744.35    257.67 o 
  -4   0  16     2797.43     2728.03    159.46 o 
  -2   0  16     8404.95     8087.56    378.99 o 
   0   0  16     6321.49     6017.13    248.44 o 
   2   0  16     8531.91     8546.20    210.22 o 
   4   0  16    22993.45    20832.53    508.57 o 
   6   0  16    24306.03    22720.01    553.39 o 
   8   0  16      340.46      233.18    100.67 o 
  10   0  16     6011.45     6532.82    300.73 o 
  12   0  16     7411.33     6960.85    318.91 o 
  14   0  16     1838.09     1995.31    200.05 o 
  16   0  16     6307.24     6326.92    324.76 o 
  18   0  16      510.55      441.02    130.55 o 
  20   0  16     4102.59     4812.90    301.37 o 
 -21   1  16     2153.07     2208.41    161.89 o 
 -19   1  16      708.32      686.71    105.31 o 
 -17   1  16     5275.17     5534.45    462.13 o 
 -15   1  16     5062.55     5253.16    207.11 o 
 -13   1  16     6543.40     6546.85    216.78 o 
 -11   1  16     2155.20     2090.87    130.99 o 
  -9   1  16    10557.34    11132.55    265.45 o 
  -7   1  16     7452.88     7083.62    134.60 o 
  -5   1  16      714.40      705.59     54.27 o 
  -3   1  16    14156.13    13640.10    188.79 o 
  -1   1  16      710.47      812.48     85.44 o 
   1   1  16    12052.93    11238.64    203.63 o 
   3   1  16     1112.72     1599.54    130.69 o 
   5   1  16    19205.24    19670.82    275.53 o 
   7   1  16       94.17      -17.36     59.62 o 
   9   1  16     9823.46    10123.67    313.39 o 
  11   1  16      207.50      159.53     64.71 o 
  13   1  16    14767.11    15541.08    345.60 o 
  15   1  16      474.58      298.95     95.80 o 
  17   1  16     3697.58     4036.70    193.79 o 
  19   1  16     1491.93     1547.26    135.48 o 
  21   1  16     1598.33     1608.76    143.24 o 
 -22   2  16     3327.60     3411.01    286.76 o 
 -20   2  16      335.14      184.21     82.64 o 
 -18   2  16     5184.83     4986.47    212.11 o 
 -16   2  16      715.30      621.86     98.05 o 
 -14   2  16    12072.69    11548.52    293.22 o 
 -12   2  16       73.03      -56.74     50.92 o 
 -10   2  16    10594.21    10311.80    277.67 o 
  -8   2  16     1609.85     1045.78    116.52 o 
  -6   2  16    14847.70    15518.53    204.21 o 
  -4   2  16     3502.70     3318.10    109.60 o 
  -2   2  16    16390.82    16856.48    245.77 o 
   0   2  16     4166.17     3745.28    172.58 o 
   2   2  16     7744.85     7705.92    166.09 o 
   4   2  16     3578.83     3341.95    180.24 o 
   6   2  16     7438.85     7656.45    221.83 o 
   8   2  16     8634.47     8182.29    234.23 o 
  10   2  16     2563.43     2907.60    149.95 o 
  12   2  16     3188.01     3142.34    156.38 o 
  14   2  16     2910.72     3047.47    194.53 o 
  16   2  16     5003.45     5313.76    211.95 o 
  18   2  16       13.74      -61.33     57.85 o 
  20   2  16     3466.81     3485.49    189.22 o 
 -21   3  16     2377.58     2357.53    168.78 o 
 -19   3  16      532.68      542.86     98.74 o 
 -17   3  16     2131.66     2168.27    347.17 o 
 -15   3  16     3580.31     3867.10    455.96 o 
 -13   3  16     2264.40     2065.37    134.17 o 
 -11   3  16     1676.42     1726.71    121.70 o 
  -9   3  16     4572.22     4423.93    133.33 o 
  -7   3  16    10913.37    10752.17    563.78 o 
  -5   3  16     1657.28     1585.68     83.58 o 
  -3   3  16    10535.29    10287.53    188.74 o 
  -1   3  16     3611.78     3698.60    116.84 o 
   1   3  16    17630.96    16831.93    249.86 o 
   3   3  16      869.53     1111.99     76.38 o 
   5   3  16    12136.52    11725.79    271.43 o 
   7   3  16      111.71      205.99     73.07 o 
   9   3  16     7540.08     7523.10    227.80 o 
  11   3  16      523.37      412.87     81.44 o 
  13   3  16     4493.20     4441.12    189.44 o 
  15   3  16      358.61      374.58     79.22 o 
  17   3  16     3830.83     4065.51    194.04 o 
  19   3  16     1046.34      986.56    119.81 o 
 -20   4  16      182.17      166.22     93.85 o 
 -18   4  16     4699.64     5015.93    215.39 o 
 -16   4  16       49.64       77.35     65.94 o 
 -14   4  16     7897.52     8038.56    245.07 o 
 -12   4  16      213.08       97.45     65.93 o 
 -10   4  16     9263.10     9343.35    193.27 o 
  -8   4  16        8.58       57.18     53.90 o 
  -6   4  16    15241.04    14865.91    292.10 o 
  -4   4  16       41.41        3.71     37.85 o 
  -2   4  16     6435.53     6413.55    151.76 o 
   0   4  16     1050.00      944.27     70.70 o 
   2   4  16     8635.24     8595.35    175.86 o 
   4   4  16     4247.74     3873.02    161.59 o 
   6   4  16     3073.07     3670.13    218.24 o 
   8   4  16     3232.42     3124.96    154.48 o 
  10   4  16     4202.98     4475.74    236.42 o 
  12   4  16     5761.93     6101.79    215.74 o 
  14   4  16      526.72      732.63     98.88 o 
  16   4  16     5788.00     5872.69    224.31 o 
  18   4  16      943.12     1084.69    120.21 o 
  20   4  16     2827.44     3170.78    187.14 o 
 -19   5  16      623.93      554.36    102.89 o 
 -17   5  16     2980.20     2685.91    232.53 o 
 -15   5  16      170.61      317.17     82.68 o 
 -13   5  16     1564.89     1483.47    121.56 o 
 -11   5  16     2201.16     2219.39    183.81 o 
  -9   5  16     1536.36     1540.87    108.39 o 
  -7   5  16     8334.34     8114.96    219.79 o 
  -5   5  16     2216.25     2608.17    132.03 o 
  -3   5  16    10772.64    10983.00    243.03 o 
  -1   5  16       19.68       24.93     38.65 o 
   1   5  16     6884.92     6627.71    157.40 o 
   3   5  16      257.99      388.31    116.26 o 
   5   5  16    18629.61    18044.67    352.25 o 
   7   5  16      636.46      381.22     80.82 o 
   9   5  16     3583.47     3783.91    172.17 o 
  11   5  16      635.09      484.18    110.42 o 
  13   5  16     2950.42     3190.59    248.44 o 
  15   5  16      802.00      515.40    114.64 o 
  17   5  16     2823.09     3035.30    389.06 o 
  19   5  16     1000.43     1191.46    128.04 o 
 -18   6  16     1837.47     1985.24    152.56 o 
 -16   6  16       87.53       81.75     69.39 o 
 -14   6  16     3360.13     3620.44    177.38 o 
 -12   6  16      276.20      274.10    101.97 o 
 -10   6  16     4947.38     5375.46    186.08 o 
  -8   6  16       76.88       28.04     55.11 o 
  -6   6  16     3662.04     4179.11    163.26 o 
  -4   6  16     1064.88      913.59     72.44 o 
  -2   6  16     7373.16     7442.47    168.47 o 
   0   6  16     4062.28     3849.91    125.67 o 
   2   6  16     3698.48     4303.46    345.54 o 
   4   6  16     3580.70     3159.13    157.02 o 
   6   6  16     6893.02     7426.41    241.62 o 
   8   6  16     3762.91     3822.53    174.52 o 
  10   6  16     2244.70     2515.51    261.10 o 
  12   6  16     5278.89     5255.25    410.82 o 
  14   6  16     2594.55     2855.54    164.85 o 
  16   6  16     2530.71     2739.02    305.60 o 
  18   6  16      255.41      191.48    141.59 o 
 -19   7  16      485.25      537.05    175.04 o 
 -17   7  16     2243.58     2490.01    164.02 o 
 -15   7  16      732.12      716.03    104.11 o 
 -13   7  16     2534.07     2756.54    213.04 o 
 -11   7  16     1796.10     1745.58    122.06 o 
  -9   7  16     1927.37     1969.16    263.05 o 
  -7   7  16     3943.84     4225.64    168.09 o 
  -5   7  16     4637.86     5024.24    179.43 o 
  -3   7  16     3898.04     3917.82    141.78 o 
  -1   7  16     1331.79     1468.51     88.22 o 
   1   7  16     6485.00     6820.71    212.61 o 
   3   7  16      503.29      498.48     85.54 o 
   5   7  16     7542.09     8051.14    241.81 o 
   7   7  16      399.35      484.51    172.45 o 
   9   7  16     7569.40     7689.33    244.98 o 
  11   7  16       71.49      -71.38     59.02 o 
  13   7  16     5277.79     5910.91    493.63 o 
  15   7  16      410.00      409.52     92.96 o 
  17   7  16     2883.35     3073.19    179.34 o 
 -16   8  16        4.28      -18.85     70.25 o 
 -14   8  16     4974.00     5269.51    293.58 o 
 -12   8  16      262.70      232.90    106.85 o 
 -10   8  16     3506.33     3616.82    244.54 o 
  -8   8  16      465.41      381.23     79.89 o 
  -6   8  16     3588.16     3849.78    166.81 o 
  -4   8  16     1718.34     1419.94    235.12 o 
  -2   8  16     5757.50     6514.54    166.82 o 
   0   8  16     1594.22     1579.07    119.62 o 
   2   8  16     6256.38     7076.52    233.18 o 
   4   8  16     1248.25     1140.76    112.26 o 
   6   8  16     1276.78     1468.65    203.62 o 
   8   8  16     2713.60     2658.97    155.46 o 
  10   8  16     1386.24     1860.52    139.16 o 
  12   8  16     2434.47     2316.72    156.36 o 
  14   8  16     1543.72     1587.09    139.14 o 
  16   8  16      821.43      853.46    115.28 o 
 -15   9  16      996.81     1114.57    169.52 o 
 -13   9  16     2828.53     2934.51    231.23 o 
 -11   9  16     1521.98     1798.69    275.39 o 
  -9   9  16     1794.00     1933.62    132.73 o 
  -7   9  16     5048.16     5887.25    207.01 o 
  -5   9  16     6337.37     6224.47    210.42 o 
  -3   9  16     1826.46     1649.49    121.23 o 
  -1   9  16     1863.84     2088.50    198.75 o 
   1   9  16     3838.58     4288.88    182.68 o 
   3   9  16      816.12      868.59    104.45 o 
   5   9  16     4615.53     4841.94    197.48 o 
   7   9  16      669.27      717.67    103.60 o 
   9   9  16     6201.64     6524.17    713.82 o 
  11   9  16       30.39       -7.71     70.51 o 
  13   9  16     2974.70     3216.51    184.40 o 
  15   9  16      370.90      390.82    202.32 o 
 -14  10  16     3722.73     3997.76    272.80 o 
 -12  10  16        4.39       -9.61     89.63 o 
 -10  10  16     2341.04     2387.17    149.95 o 
  -8  10  16       97.15       85.14     64.52 o 
  -6  10  16     4106.64     4131.68    296.18 o 
  -4  10  16      472.84      396.45     80.04 o 
  -2  10  16     2050.82     1906.32    198.10 o 
   0  10  16      228.02      326.59     85.13 o 
   2  10  16     3192.40     3697.57    299.43 o 
   4  10  16      529.08      460.65    115.61 o 
   6  10  16     1089.27     1374.56    124.05 o 
   8  10  16      171.78      299.57     89.79 o 
  10  10  16     1523.61     1965.81    154.91 o 
  12  10  16     1803.71     2104.11    158.32 o 
 -11  11  16      958.70      880.47     92.59 o 
  -9  11  16      874.32     1009.67    124.54 o 
  -7  11  16     1237.18     1253.48     98.09 o 
  -5  11  16      715.27      950.23     88.77 o 
  -3  11  16     3060.06     3284.38    175.29 o 
  -1  11  16      393.74      340.57    153.93 o 
   1  11  16     2619.43     3119.56    138.60 o 
   3  11  16       67.03      135.00     61.94 o 
   5  11  16     3110.39     3681.85    383.21 o 
   7  11  16        1.37      -67.15    108.47 o 
   9  11  16     3910.01     5011.20    220.92 o 
  11  11  16      406.89      498.07    106.32 o 
  -8  12  16       11.74       -4.53     56.07 o 
  -6  12  16     2129.96     2474.18    227.23 o 
  -4  12  16      123.21      115.18     79.98 o 
  -2  12  16     2749.22     2604.84    166.69 o 
   0  12  16      141.92      193.59     91.26 o 
   2  12  16     1585.17     1665.71    114.42 o 
   4  12  16      666.53      689.69    127.66 o 
   6  12  16      893.85      990.14    227.56 o 
   8  12  16      561.22      756.41     95.33 o 
  -3  13  16      973.31     1141.71    131.32 o 
  -1  13  16      547.99      662.68    113.10 o 
   1  13  16     2032.64     2385.46    196.62 o 
 -21   1  17      169.26      229.04     91.90 o 
 -19   1  17      256.40      405.93     94.19 o 
 -17   1  17       15.24      -51.59     60.37 o 
 -15   1  17        6.27      -23.89     60.70 o 
 -13   1  17      593.18      637.05     92.76 o 
 -11   1  17      155.01      310.32     71.87 o 
  -9   1  17     1547.32     1495.63    117.11 o 
  -7   1  17      791.14      837.51     71.27 o 
  -5   1  17      339.35      294.67     46.01 o 
  -3   1  17        0.09      -17.75     31.28 o 
  -1   1  17      118.46      179.70     42.63 o 
   1   1  17       85.51       94.36     47.65 o 
   3   1  17      331.96      434.13     59.73 o 
   5   1  17      452.09      515.78     65.10 o 
   7   1  17     1761.86     1835.41    126.51 o 
   9   1  17      449.78      435.60    149.06 o 
  11   1  17       79.56       69.14     97.43 o 
  13   1  17      111.09       84.77     65.88 o 
  15   1  17       90.83       83.37     71.15 o 
  17   1  17       12.99       21.27     64.13 o 
  19   1  17      151.80      143.54     80.37 o 
 -20   2  17       99.75      103.15     78.34 o 
 -18   2  17      242.12      337.32     91.48 o 
 -16   2  17      162.10      167.54     78.98 o 
 -14   2  17        1.82      226.50     73.53 o 
 -12   2  17        1.23      -39.22     48.65 o 
 -10   2  17      540.47      460.50     81.05 o 
  -8   2  17       85.62       46.11     44.48 o 
  -6   2  17      196.37      136.98     48.16 o 
  -4   2  17       61.41       59.42     44.65 o 
  -2   2  17     3441.79     2914.81    110.55 o 
   0   2  17        0.23      -52.45     34.96 o 
   2   2  17      572.98      713.50     65.74 o 
   4   2  17       14.81      -43.76     51.54 o 
   6   2  17       79.24       42.38     84.11 o 
   8   2  17      252.81      280.73     77.14 o 
  10   2  17       63.90       29.51     73.07 o 
  12   2  17       59.98       29.61     75.99 o 
  14   2  17       63.18      134.60     73.23 o 
  16   2  17      306.18      368.09     90.64 o 
  18   2  17        5.27      -17.57     63.72 o 
 -19   3  17      627.50      756.48    113.15 o 
 -17   3  17       77.50      106.46     90.93 o 
 -15   3  17      335.89      459.38     87.44 o 
 -13   3  17      143.65      129.66     64.28 o 
 -11   3  17       16.13      -10.70     54.63 o 
  -9   3  17     1597.26     1462.81    119.74 o 
  -7   3  17      109.54       58.43     64.45 o 
  -5   3  17      843.02      775.57     70.61 o 
  -3   3  17     2338.58     2103.81     97.12 o 
  -1   3  17       42.05       35.32     40.18 o 
   1   3  17      221.39      210.97     50.97 o 
   3   3  17     1483.58     1522.76     88.46 o 
   5   3  17      170.94      153.61     69.35 o 
   7   3  17      976.14     1432.45    117.24 o 
   9   3  17      131.52       55.61     62.90 o 
  11   3  17        9.89       89.44     62.59 o 
  13   3  17      139.80      121.29    127.95 o 
  15   3  17       20.39      -34.75     63.60 o 
  17   3  17        1.03      -64.06     59.53 o 
  19   3  17        2.24       43.61     73.21 o 
 -20   4  17       84.56       45.10     78.76 o 
 -18   4  17      286.04      533.97    102.80 o 
 -16   4  17       62.51       34.91     65.94 o 
 -14   4  17      284.14      364.17     84.49 o 
 -12   4  17      126.04       59.34     63.33 o 
 -10   4  17       74.57      105.37     63.24 o 
  -8   4  17       57.86      145.34     61.21 o 
  -6   4  17     1570.61     1584.16    116.91 o 
  -4   4  17      455.93      355.02     56.52 o 
  -2   4  17      183.99      177.34     49.95 o 
   0   4  17      517.05      602.81     63.51 o 
   2   4  17       58.39       14.11     37.31 o 
   4   4  17       13.16       12.99     60.08 o 
   6   4  17       49.46      -52.34     61.38 o 
   8   4  17      384.95      323.20     81.26 o 
  10   4  17      195.73      102.12     66.55 o 
  12   4  17        0.40       -3.22    111.39 o 
  14   4  17      218.22       92.05     72.13 o 
  16   4  17      517.97      611.77    102.55 o 
  18   4  17        3.38       67.71     69.55 o 
 -19   5  17       59.78      168.80     85.45 o 
 -17   5  17      446.75      357.41     95.41 o 
 -15   5  17      201.71      136.84     73.95 o 
 -13   5  17       28.86      -23.16     54.31 o 
 -11   5  17       19.41       18.70     58.91 o 
  -9   5  17     2083.46     1823.28    122.88 o 
  -7   5  17       51.33       46.22     55.39 o 
  -5   5  17      187.00      179.21     63.30 o 
  -3   5  17      133.72       99.47     47.41 o 
  -1   5  17      396.38      306.78     59.05 o 
   1   5  17     1452.02     1418.83     85.28 o 
   3   5  17       62.88       50.19     62.92 o 
   5   5  17      191.12       82.53     67.65 o 
   7   5  17        4.97      -14.83     74.37 o 
   9   5  17      144.69       94.17     67.41 o 
  11   5  17        8.55      -25.43     58.85 o 
  13   5  17       89.11      -12.74     64.18 o 
  15   5  17       34.29       -8.72     67.69 o 
  17   5  17      454.18      387.09     90.95 o 
 -18   6  17       74.13       39.05     76.50 o 
 -16   6  17      505.95      481.88     97.19 o 
 -14   6  17        8.25      -11.39     58.43 o 
 -12   6  17      100.67      165.63     94.18 o 
 -10   6  17        4.69       -7.22     53.99 o 
  -8   6  17       38.69      -16.47     49.26 o 
  -6   6  17     1052.20     1013.22    100.51 o 
  -4   6  17       13.15      -55.26     51.63 o 
  -2   6  17     1611.11     1616.57     92.83 o 
   0   6  17        6.44       36.27     43.46 o 
   2   6  17     1155.81     1068.14    107.69 o 
   4   6  17       40.71      -77.00     58.03 o 
   6   6  17     2739.85     2696.01    239.35 o 
   8   6  17      904.81      657.83     98.42 o 
  10   6  17      345.64      209.91     78.68 o 
  12   6  17       66.85      -48.31     63.83 o 
  14   6  17      175.31       19.01     70.64 o 
  16   6  17      230.32      253.45     84.12 o 
 -17   7  17       34.11       83.65     75.08 o 
 -15   7  17      359.37      493.15     97.93 o 
 -13   7  17       40.70      -13.64     75.34 o 
 -11   7  17      498.98      494.11    109.77 o 
  -9   7  17      168.06      133.02     77.94 o 
  -7   7  17       86.00       40.71     59.61 o 
  -5   7  17      377.93      324.50     77.14 o 
  -3   7  17       50.26       10.00     56.70 o 
  -1   7  17      696.88      348.88     61.28 o 
   1   7  17      191.45      136.84     71.29 o 
   3   7  17      561.14      441.77     93.53 o 
   5   7  17      990.81      826.40    104.93 o 
   7   7  17       10.57       17.96     64.38 o 
   9   7  17       15.11      -29.23     88.66 o 
  11   7  17        0.66      -17.32     81.51 o 
  13   7  17      227.52      207.22     79.72 o 
  15   7  17       70.47      150.79     79.36 o 
 -16   8  17      105.63      110.24     79.22 o 
 -14   8  17       86.00      174.72    103.27 o 
 -12   8  17       16.56       85.09     91.58 o 
 -10   8  17      415.35      432.55    141.92 o 
  -8   8  17       48.17        1.04     60.62 o 
  -6   8  17      323.76      372.91     81.17 o 
  -4   8  17      167.91      187.00     71.47 o 
  -2   8  17     1137.41     1063.68     84.55 o 
   0   8  17       97.39       80.75     67.83 o 
   2   8  17     2405.81     2182.26    140.96 o 
   4   8  17        0.07      -35.89     61.50 o 
   6   8  17      800.89      769.97    103.14 o 
   8   8  17      216.98      150.58     76.28 o 
  10   8  17      122.91       20.17     70.11 o 
  12   8  17       27.41        6.62     72.77 o 
  14   8  17      344.01      189.25     87.08 o 
 -13   9  17      231.24      203.95    107.82 o 
 -11   9  17      123.14      110.98     72.42 o 
  -9   9  17      290.18      297.46     80.17 o 
  -7   9  17      323.10      270.60     78.48 o 
  -5   9  17     1002.95      758.49     97.34 o 
  -3   9  17     1056.30      966.54    102.37 o 
  -1   9  17     1036.02      786.88    209.14 o 
   1   9  17      172.23      113.96     71.25 o 
   3   9  17      375.88      286.24     84.33 o 
   5   9  17      408.01      224.32     78.54 o 
   7   9  17      208.22      192.17     76.39 o 
   9   9  17     1077.12      837.61    113.34 o 
  11   9  17       64.96       91.58     76.24 o 
  13   9  17      435.15      475.60    130.55 o 
 -12  10  17      162.82      169.29     77.31 o 
 -10  10  17      402.18      378.04    110.74 o 
  -8  10  17      147.45       73.93     64.86 o 
  -6  10  17     1086.15      923.19    108.55 o 
  -4  10  17      193.90      140.32     69.22 o 
  -2  10  17      137.34      -65.60    101.97 o 
   0  10  17      122.51      181.86     75.78 o 
   2  10  17      838.89      772.78    108.15 o 
   4  10  17       53.42       -5.33     66.94 o 
   6  10  17      104.03        5.57     69.03 o 
   8  10  17        0.82       89.94     85.41 o 
  10  10  17       88.13      -46.58     74.17 o 
  -9  11  17      303.31      156.48     80.09 o 
  -7  11  17       47.21      147.70     78.78 o 
  -5  11  17      414.02      310.81    111.39 o 
  -3  11  17      174.01      179.27    122.11 o 
  -1  11  17       86.45       11.69     96.13 o 
   1  11  17      253.99      186.56     81.56 o 
   3  11  17      227.58      228.44     86.31 o 
   5  11  17      478.28      435.39    131.53 o 
   7  11  17      327.52      273.27     92.29 o 
  -6  12  17      499.16      345.48     89.05 o 
  -4  12  17      106.09      135.10    126.66 o 
  -2  12  17      547.13      530.65    157.18 o 
   0  12  17       23.34       -3.25    108.47 o 
   2  12  17      388.29      353.02     99.85 o 
   4  12  17        0.43      -26.90     71.17 o 
 -18   0  18      477.64      485.84    139.65 o 
 -16   0  18      614.48      708.62    155.23 o 
 -14   0  18        4.56       90.28     99.38 o 
 -12   0  18     3798.47     4383.57    261.10 o 
 -10   0  18     3109.45     3178.72    226.68 o 
  -8   0  18     9401.73     9161.40    350.09 o 
  -6   0  18        3.26      -56.36     55.53 o 
  -4   0  18     4371.93     4376.71    166.43 o 
  -2   0  18      170.91      106.36     58.99 o 
   0   0  18     7271.85     7474.27    207.55 o 
   2   0  18     1473.65     1456.33    107.44 o 
   4   0  18    10584.50    10858.13    255.55 o 
   6   0  18       73.05       78.59    100.03 o 
   8   0  18     4332.08     4519.97    266.30 o 
  10   0  18     2064.52     2092.74    201.35 o 
  12   0  18     2084.04     2563.63    222.78 o 
  14   0  18     2328.97     2327.86    216.94 o 
  16   0  18     1328.24     1689.39    202.00 o 
  18   0  18     2760.87     2971.53    257.21 o 
 -19   1  18     1204.16     1350.86    159.78 o 
 -17   1  18      254.24      253.86     85.90 o 
 -15   1  18     4352.88     4607.58    202.25 o 
 -13   1  18      406.13      242.85     75.72 o 
 -11   1  18     1003.61     1052.63    107.01 o 
  -9   1  18     4278.72     3996.20    172.69 o 
  -7   1  18     1100.81     1394.73     88.02 o 
  -5   1  18     7005.02     7026.91    143.53 o 
  -3   1  18     3868.10     4388.03    116.74 o 
  -1   1  18     5315.24     5228.30    176.53 o 
   1   1  18     1486.82     2355.08    175.76 o 
   3   1  18     9373.92     9259.45    252.76 o 
   5   1  18      247.63      578.06     92.90 o 
   7   1  18     5994.43     6095.44    212.57 o 
   9   1  18      356.25      423.68     87.01 o 
  11   1  18     5666.30     5719.87    336.45 o 
  13   1  18       24.75       47.58     70.57 o 
  15   1  18     3698.58     3680.35    186.62 o 
  17   1  18      496.01      422.01     94.61 o 
 -18   2  18      468.83      529.19    122.11 o 
 -16   2  18     2707.01     2674.56    169.68 o 
 -14   2  18      553.30      629.36     99.10 o 
 -12   2  18     3485.02     3811.06    236.10 o 
 -10   2  18      639.10      785.39     98.04 o 
  -8   2  18     6942.00     7408.42    224.50 o 
  -6   2  18       32.75      -44.25     41.34 o 
  -4   2  18     6723.90     7072.99    145.80 o 
  -2   2  18      237.15      127.52     48.94 o 
   0   2  18     5752.09     6023.09    215.74 o 
   2   2  18      473.94      345.78     72.01 o 
   4   2  18     9386.27    10033.88    260.86 o 
   6   2  18     3924.98     3472.46    165.56 o 
   8   2  18      338.72      442.25     89.75 o 
  10   2  18     1466.93     1425.25    120.67 o 
  12   2  18     2099.07     2248.94    152.22 o 
  14   2  18     5014.56     5397.55    217.45 o 
  16   2  18      240.35      269.37     89.31 o 
  18   2  18     1544.32     1545.54    143.29 o 
 -19   3  18     1640.75     1737.18    152.18 o 
 -17   3  18     1001.25      888.41    142.24 o 
 -15   3  18     1619.24     1652.60    136.08 o 
 -13   3  18     1506.38     1499.15    129.22 o 
 -11   3  18     2278.25     2140.12    194.20 o 
  -9   3  18      982.51      825.77     97.87 o 
  -7   3  18     2949.93     2847.03    270.56 o 
  -5   3  18     4286.87     3859.61    159.34 o 
  -3   3  18     3421.50     3478.30    123.43 o 
  -1   3  18     3348.47     2999.76    115.85 o 
   1   3  18     1051.00     1268.06     83.70 o 
   3   3  18     3067.41     3178.38    155.35 o 
   5   3  18     1126.51     1104.56    131.85 o 
   7   3  18     6726.98     6971.75    229.18 o 
   9   3  18       13.65      -10.29     64.52 o 
  11   3  18     5333.38     5369.06    213.10 o 
  13   3  18      324.94      171.01     71.94 o 
  15   3  18     4115.42     4684.50    211.48 o 
  17   3  18      578.07      586.57    159.78 o 
 -18   4  18      209.02      212.89    161.40 o 
 -16   4  18     2504.27     2747.30    167.94 o 
 -14   4  18       25.07       -9.09     84.11 o 
 -12   4  18     2386.49     2814.40    172.77 o 
 -10   4  18        1.43       -9.12     55.89 o 
  -8   4  18     7461.52     8120.65    227.19 o 
  -6   4  18      639.82      444.01     77.16 o 
  -4   4  18     4374.84     5317.86    174.15 o 
  -2   4  18        8.30        1.40     41.04 o 
   0   4  18    10072.31    11026.12    235.16 o 
   2   4  18     2309.96     1972.16    129.90 o 
   4   4  18     4926.27     5602.41    202.76 o 
   6   4  18     3187.44     3006.47    259.48 o 
   8   4  18     3099.84     3496.79    173.84 o 
  10   4  18     3247.52     3104.91    245.52 o 
  12   4  18      469.19      590.14    114.96 o 
  14   4  18     2563.51     2813.83    213.37 o 
  16   4  18      841.25      864.45    116.80 o 
 -17   5  18      670.58      726.22    113.76 o 
 -15   5  18     1851.18     2059.73    152.70 o 
 -13   5  18      821.62      691.39    100.40 o 
 -11   5  18     2808.31     3053.08    161.69 o 
  -9   5  18     1834.47     1733.57    122.50 o 
  -7   5  18     2059.38     2225.96    132.95 o 
  -5   5  18     2689.56     2446.77    135.94 o 
  -3   5  18     1788.36     2018.21    101.37 o 
  -1   5  18     5683.06     6089.16    160.56 o 
   1   5  18      329.09      367.36     88.01 o 
   3   5  18     4880.41     5124.86    194.27 o 
   5   5  18      319.46      188.09     78.14 o 
   7   5  18     5732.38     6010.00    222.04 o 
   9   5  18        0.73      -33.78     60.75 o 
  11   5  18     4726.26     5169.99    212.04 o 
  13   5  18      493.48      396.69     93.77 o 
  15   5  18     3480.98     4004.29    206.55 o 
 -16   6  18     1382.02     1465.20    294.23 o 
 -14   6  18      123.63       98.59    132.83 o 
 -12   6  18     2170.40     2575.39    169.85 o 
 -10   6  18        0.64      -54.56     67.55 o 
  -8   6  18     3957.10     4198.24    255.26 o 
  -6   6  18       72.35      116.88     64.17 o 
  -4   6  18     9553.82     9453.77    249.81 o 
  -2   6  18      595.23      446.57     66.01 o 
   0   6  18     4485.07     5085.40    150.69 o 
   2   6  18      908.93      623.88     93.57 o 
   4   6  18     7592.20     8017.98    418.29 o 
   6   6  18     2719.91     2669.65    158.91 o 
   8   6  18     4124.45     4786.92    202.99 o 
  10   6  18     1356.97     1318.79    126.60 o 
  12   6  18     1751.20     1956.17    147.78 o 
  14   6  18     1587.87     1512.63    157.83 o 
 -15   7  18     1619.17     1565.25    142.13 o 
 -13   7  18      960.57     1166.14    125.68 o 
 -11   7  18     1821.17     1767.33    189.01 o 
  -9   7  18     1081.64     1172.94    111.60 o 
  -7   7  18     1706.04     2233.94    139.15 o 
  -5   7  18     1189.64     1385.39    117.15 o 
  -3   7  18      768.64      693.68     94.10 o 
  -1   7  18     3276.76     3448.59    170.93 o 
   1   7  18      969.49      941.96    106.75 o 
   3   7  18     5632.36     5760.03    279.94 o 
   5   7  18      863.56      970.38    112.05 o 
   7   7  18     2830.20     2872.16    167.33 o 
   9   7  18       95.14      126.77     75.58 o 
  11   7  18     3043.29     3121.63    178.61 o 
  13   7  18       44.78      -50.39     67.40 o 
 -14   8  18     1349.29     1377.62    185.76 o 
 -12   8  18     2037.91     2411.65    218.89 o 
 -10   8  18      646.95      725.10    171.15 o 
  -8   8  18     2691.44     2771.57    281.56 o 
  -6   8  18       24.69       86.56     64.86 o 
  -4   8  18     5814.76     5693.37    203.66 o 
  -2   8  18        2.00      -23.55     56.11 o 
   0   8  18     2521.47     2541.06    152.73 o 
   2   8  18      745.86      855.96    106.97 o 
   4   8  18     1570.58     1702.04    136.56 o 
   6   8  18     1262.37     1198.71    140.30 o 
   8   8  18     2270.13     2489.73    161.20 o 
  10   8  18     1823.08     1570.89    138.32 o 
  12   8  18     1134.16     1275.43    135.02 o 
 -11   9  18     2120.81     2241.73    257.86 o 
  -9   9  18      681.98      833.23    105.74 o 
  -7   9  18     1047.38     1330.45    201.67 o 
  -5   9  18     1272.68     1557.10    245.19 o 
  -3   9  18     2212.04     2518.51    165.95 o 
  -1   9  18     1737.00     1877.10    203.95 o 
   1   9  18      812.21      909.07    112.24 o 
   3   9  18     2224.29     1974.50    145.12 o 
   5   9  18      412.98      492.44     98.93 o 
   7   9  18     1737.64     1944.92    147.29 o 
   9   9  18      137.23      163.92    131.53 o 
  11   9  18     1846.47     2093.40    172.12 o 
 -10  10  18      117.26       36.31     72.93 o 
  -8  10  18     2092.12     2203.34    181.21 o 
  -6  10  18      122.37      103.07     74.06 o 
  -4  10  18     1843.38     1640.44    131.25 o 
  -2  10  18       46.60       86.39    114.96 o 
   0  10  18     1486.21     1729.01    200.70 o 
   2  10  18      423.25      400.79     94.56 o 
   4  10  18     1457.69     1526.27    136.81 o 
   6  10  18      734.62      710.22    108.78 o 
   8  10  18     1610.99     1613.07    273.12 o 
  -7  11  18     1587.79     1775.82    223.43 o 
  -5  11  18     1141.21     1452.13    196.80 o 
  -3  11  18      862.85      715.76    164.98 o 
  -1  11  18     1127.44     1326.96    194.85 o 
   1  11  18      271.55      291.28     92.74 o 
   3  11  18     1996.01     2023.15    213.37 o 
   5  11  18      134.55      126.61     83.88 o 
 -17   1  19        0.04       26.55     70.73 o 
 -15   1  19      108.01        8.26     72.66 o 
 -13   1  19      839.76      579.56    129.25 o 
 -11   1  19      109.68      181.70     71.08 o 
  -9   1  19       34.76      135.36     69.33 o 
  -7   1  19      113.30      204.95     65.64 o 
  -5   1  19      130.96      120.93     53.00 o 
  -3   1  19        0.09      -28.95     38.84 o 
  -1   1  19       34.78       37.52     40.15 o 
   1   1  19       40.23       -3.12     39.00 o 
   3   1  19        1.04      -45.27     48.06 o 
   5   1  19       63.78      192.50     84.76 o 
   7   1  19     1617.36     1455.12    127.31 o 
   9   1  19        9.68       26.24    120.81 o 
  11   1  19       70.47       46.92    139.32 o 
  13   1  19       91.72       63.59     98.40 o 
  15   1  19       73.83      -36.24     63.98 o 
 -18   2  19      144.23      108.75     80.58 o 
 -16   2  19      294.63      314.54     91.52 o 
 -14   2  19        0.75       47.17     69.82 o 
 -12   2  19      258.86      105.90     72.04 o 
 -10   2  19        2.93      -99.38     70.15 o 
  -8   2  19      467.75      464.70    113.34 o 
  -6   2  19        1.29       -1.58     44.84 o 
  -4   2  19      140.90      226.97     48.90 o 
  -2   2  19      148.80      132.41     65.72 o 
   0   2  19      102.16      136.00     52.86 o 
   2   2  19       39.13       78.59     50.23 o 
   4   2  19      160.65      223.86     77.12 o 
   6   2  19      139.27      128.93     75.78 o 
   8   2  19       11.98       47.20     68.82 o 
  10   2  19       40.35       42.22     66.34 o 
  12   2  19      108.57      135.51     77.63 o 
  14   2  19       95.90       46.84     90.61 o 
  16   2  19        0.29       -3.92     68.90 o 
 -17   3  19      284.84      375.54    118.54 o 
 -15   3  19      157.92      245.40    112.04 o 
 -13   3  19        0.16      -40.87     58.81 o 
 -11   3  19        6.42      -34.13     57.81 o 
  -9   3  19      369.81      570.09     91.56 o 
  -7   3  19        2.11      -62.46     45.05 o 
  -5   3  19      588.05      508.88     68.23 o 
  -3   3  19      135.54       53.36     45.04 o 
  -1   3  19       18.06        8.03     46.76 o 
   1   3  19       34.48       14.17     59.37 o 
   3   3  19       41.24       81.10     66.52 o 
   5   3  19      259.48      364.01     85.61 o 
   7   3  19       80.51      115.93     76.09 o 
   9   3  19      374.51      240.60     83.61 o 
  11   3  19       28.23      136.30     79.89 o 
  13   3  19      351.15      253.88     89.18 o 
  15   3  19      123.07       86.83    100.03 o 
 -16   4  19       67.90      115.71     76.93 o 
 -14   4  19      284.56      138.98     78.03 o 
 -12   4  19       53.27      -16.23    108.14 o 
 -10   4  19       22.93       62.45     63.76 o 
  -8   4  19      677.79      632.31     76.55 o 
  -6   4  19        9.95       -7.02     55.43 o 
  -4   4  19        5.60       42.99     56.18 o 
  -2   4  19       87.51       23.00     49.00 o 
   0   4  19       87.64        0.61     45.77 o 
   2   4  19      346.10      224.85     77.58 o 
   4   4  19       24.80       62.01     69.39 o 
   6   4  19       60.68      -10.52     68.85 o 
   8   4  19        2.05      -40.65     68.57 o 
  10   4  19        1.47      -33.44     65.56 o 
  12   4  19        8.44      115.05     77.01 o 
  14   4  19       65.91      131.38     79.99 o 
 -15   5  19      300.20      245.38     89.53 o 
 -13   5  19       67.52      -19.08     63.51 o 
 -11   5  19      108.09       75.45     66.02 o 
  -9   5  19       10.20      -38.32     72.10 o 
  -7   5  19       22.34        7.84     61.95 o 
  -5   5  19      142.22      133.64     83.14 o 
  -3   5  19       54.60      -18.90     73.40 o 
  -1   5  19      400.26      309.78     62.28 o 
   1   5  19       55.30       19.30     61.80 o 
   3   5  19       18.75       84.20     70.03 o 
   5   5  19        0.77      -87.52     58.35 o 
   7   5  19      798.00      655.79    104.67 o 
   9   5  19      155.88      197.62    109.77 o 
  11   5  19      188.12      122.69     78.73 o 
  13   5  19       72.50      -38.12     69.09 o 
 -14   6  19       39.75       13.06     71.01 o 
 -12   6  19      232.61      146.92     76.85 o 
 -10   6  19      163.46      274.74    107.17 o 
  -8   6  19      741.62      567.60     90.88 o 
  -6   6  19       74.29      141.50     84.11 o 
  -4   6  19      238.09      119.77     66.60 o 
  -2   6  19      360.01      304.46     62.82 o 
   0   6  19       56.62        9.80     63.36 o 
   2   6  19       19.49       -4.21     65.44 o 
   4   6  19      496.20      520.07     97.16 o 
   6   6  19       26.65       -3.40    104.57 o 
   8   6  19       92.02       56.35     75.30 o 
  10   6  19       14.91       -9.22     70.50 o 
  12   6  19      108.02       68.96     75.36 o 
  14   6  19       28.67       48.67     76.90 o 
 -13   7  19      278.70      298.12     91.55 o 
 -11   7  19      301.16      300.73    114.96 o 
  -9   7  19      100.30       39.81     66.01 o 
  -7   7  19      176.27       58.78     71.82 o 
  -5   7  19      280.87      101.94     70.01 o 
  -3   7  19        2.46      -59.35     54.97 o 
  -1   7  19        2.06      -30.56     84.76 o 
   1   7  19      236.68      103.39     96.13 o 
   3   7  19      180.07       51.50     71.42 o 
   5   7  19      331.95      228.10     85.08 o 
   7   7  19        4.67       -9.60     72.87 o 
   9   7  19        7.00        0.73    140.62 o 
  11   7  19      209.23      142.28     92.23 o 
 -12   8  19      169.60       27.93     88.33 o 
 -10   8  19      105.93       31.95     68.70 o 
  -8   8  19      121.04       61.37     63.98 o 
  -6   8  19        0.78       78.72     61.95 o 
  -4   8  19      295.81      227.90     77.80 o 
  -2   8  19       14.32      -24.68    100.03 o 
   0   8  19       75.70        2.36     91.26 o 
   2   8  19       16.52       60.49     75.28 o 
   4   8  19      612.84      644.36    235.12 o 
   6   8  19      124.90       98.59     79.06 o 
   8   8  19      216.82      106.33     83.23 o 
  10   8  19       82.62       86.96     80.37 o 
  -9   9  19        7.32      -92.41     61.61 o 
  -7   9  19      228.45      193.35     77.27 o 
  -5   9  19      614.81      539.51    101.65 o 
  -3   9  19      969.81      915.82    172.12 o 
  -1   9  19        9.20      -63.00    100.03 o 
   1   9  19      178.79      168.18     81.17 o 
   3   9  19      136.92        7.11     73.72 o 
   5   9  19       24.50       81.14     80.10 o 
   7   9  19      148.94      106.41     80.98 o 
  -6  10  19        4.49       79.35     87.36 o 
  -4  10  19      365.66      264.35    140.30 o 
  -2  10  19       20.73      124.71    122.76 o 
   0  10  19      410.70      307.22    136.40 o 
   2  10  19        2.69       21.81     77.47 o 
   4  10  19      198.76      100.83     84.44 o 
 -16   0  20      632.65      565.73    152.64 o 
 -14   0  20      839.91      861.26    161.08 o 
 -12   0  20       93.92      -91.58     79.24 o 
 -10   0  20     2250.84     2769.53    224.08 o 
  -8   0  20       21.30       21.43     88.33 o 
  -6   0  20     3495.62     3932.16    246.82 o 
  -4   0  20       31.15       40.30     59.62 o 
  -2   0  20     4569.51     4628.16    177.43 o 
   0   0  20       12.31      -61.25     68.85 o 
   2   0  20     2742.61     2855.58    269.55 o 
   4   0  20     1765.65     1298.38    176.02 o 
   6   0  20     4004.07     3366.43    251.36 o 
   8   0  20      208.26      135.75    111.07 o 
  10   0  20      236.95       96.78    115.61 o 
  12   0  20     1267.18     1061.96    178.62 o 
  14   0  20     1108.08     1280.19    192.91 o 
 -15   1  20       25.84      -86.06    112.69 o 
 -13   1  20     2034.34     1956.98    151.01 o 
 -11   1  20      122.08       90.88     68.43 o 
  -9   1  20     5488.73     5639.08    213.04 o 
  -7   1  20     1557.57     1369.87    120.28 o 
  -5   1  20     2202.77     2508.71    117.02 o 
  -3   1  20     1322.23     1247.89     77.60 o 
  -1   1  20     1144.42     1342.38     79.67 o 
   1   1  20     3193.40     3323.69    111.29 o 
   3   1  20      291.56      454.89     59.29 o 
   5   1  20     5364.89     5599.17    411.47 o 
   7   1  20      142.23      321.74     90.00 o 
   9   1  20     1381.77     1488.30    259.48 o 
  11   1  20       29.71       80.09     78.06 o 
  13   1  20     3188.25     2978.82    181.24 o 
  15   1  20       31.35      -23.41     79.57 o 
 -16   2  20       63.09       35.98     69.19 o 
 -14   2  20     2544.14     2512.35    167.11 o 
 -12   2  20     1368.62     1836.48    197.13 o 
 -10   2  20     1462.97     1371.36    127.13 o 
  -8   2  20       59.55       19.70     60.92 o 
  -6   2  20     2788.30     3064.34    127.20 o 
  -4   2  20      148.68      -24.10     45.22 o 
  -2   2  20     6048.63     6314.06    158.53 o 
   0   2  20        6.34      -65.37     43.58 o 
   2   2  20     2691.97     2777.25    123.02 o 
   4   2  20      486.44      416.33     90.19 o 
   6   2  20     1345.87     1520.82    132.27 o 
   8   2  20     2303.66     1930.11    144.44 o 
  10   2  20     1964.84     2176.88    493.63 o 
  12   2  20     2075.56     1833.53    148.49 o 
  14   2  20      930.34     1049.25    125.82 o 
 -15   3  20      434.36      339.25     94.65 o 
 -13   3  20     1659.64     1629.58    141.31 o 
 -11   3  20     1293.73     1554.80    131.81 o 
  -9   3  20     2589.83     2822.59    160.16 o 
  -7   3  20     2979.56     2648.82    151.92 o 
  -5   3  20     1542.79     1777.15    105.31 o 
  -3   3  20     1543.53     1531.83    128.66 o 
  -1   3  20     1967.92     2226.37    110.22 o 
   1   3  20     2573.46     2177.03    109.79 o 
   3   3  20      642.37      836.92    104.25 o 
   5   3  20     3498.24     3444.94    175.90 o 
   7   3  20       82.84       87.72     78.01 o 
   9   3  20     1327.57     1209.95    126.21 o 
  11   3  20       69.62       86.54     81.19 o 
  13   3  20     2860.12     3345.98    190.82 o 
 -14   4  20     1575.50     1548.70    143.02 o 
 -12   4  20      702.28      830.31    112.90 o 
 -10   4  20     2447.51     2185.27    149.72 o 
  -8   4  20      131.91      280.66     78.01 o 
  -6   4  20     3174.67     3255.86    161.66 o 
  -4   4  20      529.33      417.42    125.68 o 
  -2   4  20     2689.69     2866.98    125.25 o 
   0   4  20      387.91      312.48     80.85 o 
   2   4  20     2391.73     2884.29    161.20 o 
   4   4  20       72.46       66.27    101.65 o 
   6   4  20     4105.96     4476.53    201.16 o 
   8   4  20     1134.02     1080.02    121.91 o 
  10   4  20     2203.62     2468.54    165.77 o 
  12   4  20     1549.28     1400.17    139.12 o 
 -13   5  20     1734.05     1950.95    153.93 o 
 -11   5  20      526.22      613.05    104.73 o 
  -9   5  20     1820.71     1912.50    142.58 o 
  -7   5  20     1922.35     2050.41    138.93 o 
  -5   5  20     1601.84     2015.37    134.17 o 
  -3   5  20     2189.14     2084.97    135.71 o 
  -1   5  20     1640.82     1972.58    156.92 o 
   1   5  20     1590.30     1710.93    166.93 o 
   3   5  20      443.54      410.12     89.93 o 
   5   5  20     2520.62     2452.20    158.20 o 
   7   5  20       76.24       92.65     79.31 o 
   9   5  20     1780.73     1785.90    148.09 o 
  11   5  20        3.18      155.49     84.42 o 
 -12   6  20        6.21       38.45     71.42 o 
 -10   6  20     1555.34     1507.46    135.11 o 
  -8   6  20      300.38      354.48     85.33 o 
  -6   6  20     2804.64     2843.40    157.70 o 
  -4   6  20        0.13       -6.26     58.81 o 
  -2   6  20     2227.43     2294.85    140.52 o 
   0   6  20       78.41       49.25     70.25 o 
   2   6  20     3198.49     3310.66    178.62 o 
   4   6  20      570.95      437.10     96.66 o 
   6   6  20     3596.41     3926.58    282.21 o 
   8   6  20       32.05        1.44     73.47 o 
  10   6  20     1597.81     1803.65    227.98 o 
 -11   7  20       29.80      -72.10     83.14 o 
  -9   7  20      912.50      821.64    148.09 o 
  -7   7  20      702.68      685.66    114.64 o 
  -5   7  20      472.71      508.60     91.85 o 
  -3   7  20      926.79      713.79     99.28 o 
  -1   7  20     1024.62     1145.09    172.77 o 
   1   7  20     2098.98     2029.48    212.39 o 
   3   7  20      177.12      155.05    122.11 o 
   5   7  20     1406.56     1386.26    134.34 o 
   7   7  20      125.83      213.73    156.86 o 
   9   7  20     2494.94     2670.89    184.46 o 
  -8   8  20       12.13        8.59     66.73 o 
  -6   8  20     1557.10     1771.96    137.60 o 
  -4   8  20       23.48      -38.43     57.23 o 
  -2   8  20     2626.37     2666.91    239.67 o 
   0   8  20      181.03       74.04    106.52 o 
   2   8  20     1629.56     1837.16    144.21 o 
   4   8  20      137.00      135.20     81.61 o 
   6   8  20     1239.81     1354.66    137.08 o 
   8   8  20      691.95      535.23    105.86 o 
  -5   9  20     1209.65     1197.75    154.26 o 
  -3   9  20     1332.88     1363.98    198.10 o 
  -1   9  20      218.16      274.74    136.40 o 
   1   9  20     1638.43     1665.32    146.89 o 
   3   9  20      318.54      195.39     92.66 o 
   5   9  20     1587.13     1565.41    147.58 o 
 -13   1  21      495.06      566.47    103.26 o 
 -11   1  21      193.63      204.56    154.26 o 
  -9   1  21       20.15      -44.86     57.96 o 
  -7   1  21       20.19       24.56     61.95 o 
  -5   1  21       58.80       48.58     58.13 o 
  -3   1  21        7.68       45.52     44.95 o 
  -1   1  21       17.07      -33.59     39.13 o 
   1   1  21        8.37      105.91     46.64 o 
   3   1  21       51.36       90.75     54.46 o 
   5   1  21       73.17       47.40     77.75 o 
   7   1  21      887.16      809.05    165.30 o 
   9   1  21       16.15        5.24     75.64 o 
  11   1  21      212.69      250.08     89.72 o 
  13   1  21       12.31       61.81     80.98 o 
 -14   2  21        0.15       70.89     73.66 o 
 -12   2  21       17.16      -14.59     63.60 o 
 -10   2  21       54.58      146.67     73.52 o 
  -8   2  21      100.33      119.74    109.12 o 
  -6   2  21      409.83      457.71     91.05 o 
  -4   2  21       72.20      153.58     57.64 o 
  -2   2  21       25.85      133.16     47.71 o 
   0   2  21       11.02      -34.91     41.69 o 
   2   2  21       32.11      -68.61     63.12 o 
   4   2  21      399.75      440.70    120.16 o 
   6   2  21       23.90      136.17     79.44 o 
   8   2  21       71.55       92.76     76.50 o 
  10   2  21       23.94       52.03     77.03 o 
  12   2  21        6.93      113.97     84.40 o 
 -13   3  21       33.60       96.74     86.06 o 
 -11   3  21        9.45      -50.00     59.44 o 
  -9   3  21       39.40      -26.17     61.31 o 
  -7   3  21       93.33      108.31     70.01 o 
  -5   3  21       25.59      -33.87     49.61 o 
  -3   3  21       31.17       17.85     54.14 o 
  -1   3  21      810.55      804.68     81.14 o 
   1   3  21        0.10       33.82     67.25 o 
   3   3  21        2.71      -17.90     65.74 o 
   5   3  21      173.82      131.38     76.85 o 
   7   3  21       28.54       81.13     80.92 o 
   9   3  21       62.13       48.31     78.07 o 
  11   3  21      185.30      209.64     90.92 o 
 -12   4  21        1.03       26.15     70.27 o 
 -10   4  21       17.93       68.35     96.13 o 
  -8   4  21      156.96      184.97     77.63 o 
  -6   4  21       78.26      207.18     62.36 o 
  -4   4  21        1.56      -26.57     54.76 o 
  -2   4  21        1.23        3.93     58.03 o 
   0   4  21        8.99      -10.56     68.66 o 
   2   4  21        1.23       73.95     73.47 o 
   4   4  21      142.64       31.38     75.98 o 
   6   4  21        1.14      -20.22     71.76 o 
   8   4  21        1.50       -8.72     76.46 o 
  10   4  21        0.62      -24.71     83.14 o 
 -11   5  21      162.09      280.25     98.73 o 
  -9   5  21      188.21      197.25     80.83 o 
  -7   5  21       26.99       93.99     69.54 o 
  -5   5  21       33.70       91.51     73.35 o 
  -3   5  21      280.73      295.30     76.62 o 
  -1   5  21       16.29      -78.24     64.35 o 
   1   5  21        1.93       39.50     73.02 o 
   3   5  21       21.35       74.81     96.78 o 
   5   5  21       84.07       -3.71     70.22 o 
   7   5  21       22.37      -11.62     75.71 o 
   9   5  21       48.85      101.32     85.19 o 
 -10   6  21      116.87       94.96     75.53 o 
  -8   6  21      135.83       72.10    102.62 o 
  -6   6  21       36.41       85.37     65.18 o 
  -4   6  21       35.48       43.09     63.24 o 
  -2   6  21       59.55     -101.32    100.67 o 
   0   6  21       51.36        0.13    107.49 o 
   2   6  21       66.71        9.34     74.50 o 
   4   6  21       64.71      112.74     79.53 o 
   6   6  21      300.47      189.11    143.22 o 
   8   6  21        3.49      -97.34     73.14 o 
  -7   7  21       13.23       17.63     68.58 o 
  -5   7  21        5.72       32.90     65.53 o 
  -3   7  21        2.59       63.00    112.37 o 
  -1   7  21       12.36      100.67    122.76 o 
   1   7  21       17.96       18.15     75.68 o 
   3   7  21        2.63      -62.25     73.51 o 
   5   7  21      115.86      114.93     86.67 o 
   7   7  21       60.25       84.88     84.79 o 
  -4   8  21       51.32       16.89    120.16 o 
  -2   8  21       39.67      -58.46    117.56 o 
   0   8  21       60.30      151.99    133.15 o 
   2   8  21       76.74      -13.49     77.60 o 
 -12   0  22      156.02       30.53    105.87 o 
 -10   0  22       77.42       39.62     98.08 o 
  -8   0  22     2494.14     2162.88    213.69 o 
  -6   0  22        2.33       27.28     94.18 o 
  -4   0  22     1610.96     1474.40    174.72 o 
  -2   0  22       70.73      197.08     81.19 o 
   0   0  22     1928.79     2072.86    151.34 o 
   2   0  22      438.09      234.30    100.35 o 
   4   0  22     1825.19     2202.50    222.78 o 
   6   0  22      341.47       27.93    110.42 o 
   8   0  22     2906.94     3365.78    277.34 o 
  10   0  22        5.18      104.57    122.76 o 
 -11   1  22     1644.46     1872.41    147.92 o 
  -9   1  22      320.94      140.74    139.97 o 
  -7   1  22      730.11      915.32    109.20 o 
  -5   1  22      370.70      307.47    111.72 o 
  -3   1  22      853.90      997.46    104.52 o 
  -1   1  22     1434.39     1448.78     87.09 o 
   1   1  22      887.97     1155.64    106.78 o 
   3   1  22     1700.17     1715.42    111.05 o 
   5   1  22      378.19      545.92    125.68 o 
   7   1  22     2478.39     2624.80    174.19 o 
   9   1  22        3.52      -61.60     76.83 o 
 -10   2  22      260.23      302.80     86.34 o 
  -8   2  22     2031.68     2343.79    179.92 o 
  -6   2  22       14.01        7.08     58.62 o 
  -4   2  22     1581.25     1554.80    106.26 o 
  -2   2  22       53.06       79.67     55.59 o 
   0   2  22     1947.30     2185.82    100.68 o 
   2   2  22       33.95      -41.38     55.14 o 
   4   2  22     2148.54     2665.44    254.09 o 
   6   2  22      326.48      179.96     87.26 o 
   8   2  22      707.37      882.65    123.84 o 
  10   2  22      191.35      139.25    129.25 o 
 -11   3  22      984.50     1204.41    127.52 o 
  -9   3  22        4.51      -39.22     61.31 o 
  -7   3  22     1453.13     1807.14    201.35 o 
  -5   3  22      636.16      624.08     79.61 o 
  -3   3  22     1182.92     1504.09    103.13 o 
  -1   3  22      715.51      589.85     96.19 o 
   1   3  22      498.52      855.03    111.47 o 
   3   3  22      812.35      905.37    114.99 o 
   5   3  22      597.36      787.85    227.98 o 
   7   3  22      895.65      952.31    173.10 o 
   9   3  22      388.18      619.87    160.43 o 
 -10   4  22      197.36      225.51     79.27 o 
  -8   4  22     1642.22     1960.12    258.51 o 
  -6   4  22        2.54       43.34     63.50 o 
  -4   4  22     1030.82     1112.26     97.17 o 
  -2   4  22      217.60      387.48     85.33 o 
   0   4  22     1103.86     1162.68    123.24 o 
   2   4  22       34.45      -71.52     66.82 o 
   4   4  22     1164.87     1253.54    131.58 o 
   6   4  22      210.32       67.84     80.12 o 
   8   4  22      752.66     1086.48    130.99 o 
  -7   5  22     1083.73     1186.83    125.66 o 
  -5   5  22      338.65      262.06     84.62 o 
  -3   5  22     1163.20     1351.67    124.28 o 
  -1   5  22      534.11      552.09    146.14 o 
   1   5  22      494.74      517.42    125.36 o 
   3   5  22      868.27     1126.02    152.31 o 
   5   5  22      385.87      390.79    100.55 o 
   7   5  22     1286.86     1347.26    141.22 o 
  -6   6  22        7.22       77.79     66.89 o 
  -4   6  22      891.96      961.83    113.08 o 
  -2   6  22        2.85      -34.42    107.82 o 
   0   6  22     1497.66     1498.43    203.30 o 
   2   6  22       75.85       39.50     82.33 o 
   4   6  22      791.85     1101.21    130.60 o 
  -7   1  23        1.31       41.83     67.65 o 
  -5   1  23       21.69       33.92     63.36 o 
  -3   1  23       10.97      -16.09     60.90 o 
  -1   1  23        4.26       79.92     50.51 o 
   1   1  23       66.87       93.28     61.99 o 
   3   1  23       61.73      117.04     85.63 o 
   5   1  23       30.66       87.04     82.32 o 
  -8   2  23      234.71      144.48    107.17 o 
  -6   2  23        3.74       41.53     65.90 o 
  -4   2  23       32.64       94.23     65.37 o 
  -2   2  23       80.68      136.59     61.44 o 
   0   2  23      183.77      179.67     72.51 o 
   2   2  23        6.03      -29.67     54.45 o 
   4   2  23       58.52      149.40     86.57 o 
   6   2  23        0.91      -98.20     74.61 o 
  -7   3  23       22.44       -2.48     61.01 o 
  -5   3  23       67.70      178.30     90.61 o 
  -3   3  23       51.24      108.84     59.93 o 
  -1   3  23        1.71      121.36     81.93 o 
   1   3  23      115.27      128.11     66.30 o 
   3   3  23       19.15      -20.91     74.71 o 
   5   3  23      145.07      261.88     93.48 o 
  -4   4  23       28.32       36.76     56.79 o 
  -2   4  23       51.95       52.07     76.09 o 
   0   4  23       10.45       22.76     75.02 o 
   2   4  23       78.78      -42.53    106.52 o 
                                                 
